# Supplementary material for: Design and experimental validation of OPERA_MET-A panel for deep methylation analysis by next generation sequencing
Source: Front Oncol. 2022 Aug 11;12:968804. doi: 10.3389/fonc.2022.968804 (PMC9404304; doi:10.3389/fonc.2022.968804)
Supplement: Supplementary file 5 [file Table_1.xlsx]

## Sheet: Targeted CpG_METH-A panel
CpG code	Gene	NM_	amp.id	WC.strand	contig	position (GRCh37/hg19)	NEW_sequence (10bp size)
PGD_cg04909257_1	PGD	NM_002631	C_SP_1.9265	C	chr1	10462499	GTGCGTTGGC
NFE2L2_Island_5	NFE2L2	NM_001145412	W_SP_17.1.22083	W	chr2	178128315	CAACCGAGGG
NFE2L2_Island_4	NFE2L2	NM_001145412	W_SP_17.1.22083	W	chr2	178128290	TGCACGCTAT
NFE2L2_Island_2	NFE2L2	NM_001145412	W_SP_17.1.22083	W	chr2	178128276	GGCGCGGCGA
NFE2L2_Island_3	NFE2L2	NM_001145412	W_SP_17.1.22083	W	chr2	178128279	GCGGCGAGGT
NFE2L2_Island_1	NFE2L2	NM_001145412	W_SP_17.1.22083	W	chr2	178128274	CTGGCGCGGC
NFE2L2_Island_30	NFE2L2	NM_001145412	C_SP_17.1.168484	C	chr2	178128505	GCCCGAACCC
NFE2L2_Island_23	NFE2L2	NM_001145412	C_SP_17.1.168484	C	chr2	178128457	GCCCGCACTT
NFE2L2_Island_37	NFE2L2	NM_001145412	C_SP_17.1.168484	C	chr2	178128556	ACACGTCGGG
NFE2L2_Island_32	NFE2L2	NM_001145412	C_SP_17.1.168484	C	chr2	178128521	GGCCGAGAAA
NFE2L2_Island_35	NFE2L2	NM_001145412	C_SP_17.1.168484	C	chr2	178128540	GCCCGGCTCA
NFE2L2_Island_26	NFE2L2	NM_001145412	C_SP_17.1.168484	C	chr2	178128472	CGGCGTTACG
NFE2L2_Island_36	NFE2L2	NM_001145412	C_SP_17.1.168484	C	chr2	178128549	AGCCGCCACA
NFE2L2_Island_31	NFE2L2	NM_001145412	C_SP_17.1.168484	C	chr2	178128517	CCCCGGCCGA
NFE2L2_Island_28	NFE2L2	NM_001145412	C_SP_17.1.168484	C	chr2	178128491	CTCCGGGTGC
NFE2L2_Island_34	NFE2L2	NM_001145412	C_SP_17.1.168484	C	chr2	178128533	GCGCGGGGCC
NFE2L2_Island_27	NFE2L2	NM_001145412	C_SP_17.1.168484	C	chr2	178128477	TTACGAGGGG
NFE2L2_Island_39	NFE2L2	NM_001145412	C_SP_17.1.168484	C	chr2	178128574	GCCCGCTGGG
NFE2L2_Island_24	NFE2L2	NM_001145412	C_SP_17.1.168484	C	chr2	178128467	TCCCGCGGCG
NFE2L2_Island_22	NFE2L2	NM_001145412	C_SP_17.1.168484	C	chr2	178128453	CCTCGCCCGC
NFE2L2_Island_25	NFE2L2	NM_001145412	C_SP_17.1.168484	C	chr2	178128469	CCGCGGCGTT
NFE2L2_Island_33	NFE2L2	NM_001145412	C_SP_17.1.168484	C	chr2	178128531	GTGCGCGGGG
NFE2L2_Island_29	NFE2L2	NM_001145412	C_SP_17.1.168484	C	chr2	178128499	GCCCGAGCCC
NFE2L2_Island_38	NFE2L2	NM_001145412	C_SP_17.1.168484	C	chr2	178128559	CGTCGGGGCT
NFE2L2_Island_42	NFE2L2	NM_001145412	W_SP_17.1.57346	W	chr2	178128605	GTCCCGGGGC
NFE2L2_Island_35	NFE2L2	NM_001145412	W_SP_17.1.57346	W	chr2	178128539	GGCCCGGCTC
NFE2L2_Island_40	NFE2L2	NM_001145412	W_SP_17.1.57346	W	chr2	178128589	AAGGCGCTCC
NFE2L2_Island_36	NFE2L2	NM_001145412	W_SP_17.1.57346	W	chr2	178128548	CAGCCGCCAC
NFE2L2_Island_33	NFE2L2	NM_001145412	W_SP_17.1.57346	W	chr2	178128530	AGTGCGCGGG
NFE2L2_Island_31	NFE2L2	NM_001145412	W_SP_17.1.57346	W	chr2	178128516	TCCCCGGCCG
NFE2L2_Island_34	NFE2L2	NM_001145412	W_SP_17.1.57346	W	chr2	178128532	TGCGCGGGGC
NFE2L2_Island_38	NFE2L2	NM_001145412	W_SP_17.1.57346	W	chr2	178128558	ACGTCGGGGC
NFE2L2_Island_30	NFE2L2	NM_001145412	W_SP_17.1.57346	W	chr2	178128504	AGCCCGAACC
NFE2L2_Island_37	NFE2L2	NM_001145412	W_SP_17.1.57346	W	chr2	178128555	CACACGTCGG
NFE2L2_Island_39	NFE2L2	NM_001145412	W_SP_17.1.57346	W	chr2	178128573	AGCCCGCTGG
NFE2L2_Island_32	NFE2L2	NM_001145412	W_SP_17.1.57346	W	chr2	178128520	CGGCCGAGAA
NFE2L2_Island_41	NFE2L2	NM_001145412	W_SP_17.1.57346	W	chr2	178128600	CCCTCGTCCC
NFE2L2_Island_49	NFE2L2	NM_001145412	C_SP_17.1.133466	C	chr2	178128705	GAGCGCGTCG
NFE2L2_Island_50	NFE2L2	NM_001145412	C_SP_17.1.133466	C	chr2	178128707	GCGCGTCGCA
NFE2L2_Island_46	NFE2L2	NM_001145412	C_SP_17.1.133466	C	chr2	178128678	CCGCGCCCAC
NFE2L2_Island_48	NFE2L2	NM_001145412	C_SP_17.1.133466	C	chr2	178128696	CAGCGGGGTG
NFE2L2_Island_44	NFE2L2	NM_001145412	C_SP_17.1.133466	C	chr2	178128668	CTTCGCAAAG
NFE2L2_Island_52	NFE2L2	NM_001145412	C_SP_17.1.133466	C	chr2	178128717	GCCCGCACTC
NFE2L2_Island_54	NFE2L2	NM_001145412	C_SP_17.1.133466	C	chr2	178128741	GCGCGGCGAA
NFE2L2_Island_43	NFE2L2	NM_001145412	C_SP_17.1.133466	C	chr2	178128651	ATCCGAGAGA
NFE2L2_Island_47	NFE2L2	NM_001145412	C_SP_17.1.133466	C	chr2	178128688	AGACGGCCCA
NFE2L2_Island_55	NFE2L2	NM_001145412	C_SP_17.1.133466	C	chr2	178128744	CGGCGAAGGG
NFE2L2_Island_53	NFE2L2	NM_001145412	C_SP_17.1.133466	C	chr2	178128739	GGGCGCGGCG
NFE2L2_Island_51	NFE2L2	NM_001145412	C_SP_17.1.133466	C	chr2	178128710	CGTCGCAGCC
NFE2L2_Island_45	NFE2L2	NM_001145412	C_SP_17.1.133466	C	chr2	178128676	AGCCGCGCCC
NFE2L2_Island_66	NFE2L2	NM_001145412	C_SP_17.1.27284	C	chr2	178128843	CCGCGCAGCC
NFE2L2_Island_77	NFE2L2	NM_001145412	C_SP_17.1.27284	C	chr2	178128915	CACCGGGCCG
NFE2L2_Island_68	NFE2L2	NM_001145412	C_SP_17.1.27284	C	chr2	178128860	GGCCGGGCCG
NFE2L2_Island_63	NFE2L2	NM_001145412	C_SP_17.1.27284	C	chr2	178128827	CACCGAGGCG
NFE2L2_Island_70	NFE2L2	NM_001145412	C_SP_17.1.27284	C	chr2	178128867	CCGCGCCGGC
NFE2L2_Island_67	NFE2L2	NM_001145412	C_SP_17.1.27284	C	chr2	178128851	CCCCGGAAGG
NFE2L2_Island_74	NFE2L2	NM_001145412	C_SP_17.1.27284	C	chr2	178128890	GTCCGCCCCC
NFE2L2_Island_69	NFE2L2	NM_001145412	C_SP_17.1.27284	C	chr2	178128865	GGCCGCGCCG
NFE2L2_Island_73	NFE2L2	NM_001145412	C_SP_17.1.27284	C	chr2	178128886	CAGCGTCCGC
NFE2L2_Island_78	NFE2L2	NM_001145412	C_SP_17.1.27284	C	chr2	178128920	GGCCGCTCAA
NFE2L2_Island_71	NFE2L2	NM_001145412	C_SP_17.1.27284	C	chr2	178128870	CGCCGGCTCA
NFE2L2_Island_72	NFE2L2	NM_001145412	C_SP_17.1.27284	C	chr2	178128879	AGACGGCCAG
NFE2L2_Island_64	NFE2L2	NM_001145412	C_SP_17.1.27284	C	chr2	178128832	AGGCGGGGGA
NFE2L2_Island_65	NFE2L2	NM_001145412	C_SP_17.1.27284	C	chr2	178128841	AGCCGCGCAG
NFE2L2_Island_62	NFE2L2	NM_001145412	C_SP_17.1.27284	C	chr2	178128821	TGCCGGCACC
NFE2L2_Island_79	NFE2L2	NM_001145412	C_SP_17.1.27284	C	chr2	178128939	CTCCGGAGTC
NFE2L2_Island_75	NFE2L2	NM_001145412	C_SP_17.1.27284	C	chr2	178128905	CCCCGCCGCC
NFE2L2_Island_76	NFE2L2	NM_001145412	C_SP_17.1.27284	C	chr2	178128908	CGCCGCCCAC
NFE2L2_Island_118	NFE2L2	NM_001145412	W_SP_17.2.66744	W	chr2	178129269	GGGACGGGAG
NFE2L2_Island_115	NFE2L2	NM_001145412	W_SP_17.2.66744	W	chr2	178129223	GTCCCGGCAC
NFE2L2_Island_114	NFE2L2	NM_001145412	W_SP_17.2.66744	W	chr2	178129218	CCCCCGTCCC
NFE2L2_Island_109	NFE2L2	NM_001145412	W_SP_17.2.66744	W	chr2	178129175	GTTGCGGCTG
NFE2L2_Island_112	NFE2L2	NM_001145412	W_SP_17.2.66744	W	chr2	178129195	GCCGCGGTTC
NFE2L2_Island_113	NFE2L2	NM_001145412	W_SP_17.2.66744	W	chr2	178129212	CCCCCGCCCC
NFE2L2_Island_110	NFE2L2	NM_001145412	W_SP_17.2.66744	W	chr2	178129188	CTCCCGGGCC
NFE2L2_Island_111	NFE2L2	NM_001145412	W_SP_17.2.66744	W	chr2	178129193	GGGCCGCGGT
NFE2L2_Island_120	NFE2L2	NM_001145412	W_SP_17.2.66744	W	chr2	178129281	CCGGCGGCGG
NFE2L2_Island_108	NFE2L2	NM_001145412	W_SP_17.2.66744	W	chr2	178129169	AAGCCGGTTG
NFE2L2_Island_116	NFE2L2	NM_001145412	W_SP_17.2.66744	W	chr2	178129232	CCACCGCAGG
NFE2L2_Island_117	NFE2L2	NM_001145412	W_SP_17.2.66744	W	chr2	178129249	GGGCCGAGGC
NFE2L2_Island_119	NFE2L2	NM_001145412	W_SP_17.2.66744	W	chr2	178129278	GTCCCGGCGG
NFE2L2_Island_165	NFE2L2	NM_001145412	W_SP_17.2.80240	W	chr2	178129603	CTCGCGGTCC
NFE2L2_Island_153	NFE2L2	NM_001145412	W_SP_17.2.80240	W	chr2	178129520	AGTCCGGGCC
NFE2L2_Island_156	NFE2L2	NM_001145412	W_SP_17.2.80240	W	chr2	178129544	CGGCCGCGCG
NFE2L2_Island_167	NFE2L2	NM_001145412	W_SP_17.2.80240	W	chr2	178129614	GGGGCGGGAA
NFE2L2_Island_164	NFE2L2	NM_001145412	W_SP_17.2.80240	W	chr2	178129601	AGCTCGCGGT
NFE2L2_Island_159	NFE2L2	NM_001145412	W_SP_17.2.80240	W	chr2	178129561	CTTCCGAAAA
NFE2L2_Island_160	NFE2L2	NM_001145412	W_SP_17.2.80240	W	chr2	178129576	CACCCGCGCC
NFE2L2_Island_157	NFE2L2	NM_001145412	W_SP_17.2.80240	W	chr2	178129546	GCCGCGCGGG
NFE2L2_Island_154	NFE2L2	NM_001145412	W_SP_17.2.80240	W	chr2	178129537	CCCCCGCCGG
NFE2L2_Island_158	NFE2L2	NM_001145412	W_SP_17.2.80240	W	chr2	178129548	CGCGCGGGCT
NFE2L2_Island_162	NFE2L2	NM_001145412	W_SP_17.2.80240	W	chr2	178129581	GCGCCGGGGC
NFE2L2_Island_161	NFE2L2	NM_001145412	W_SP_17.2.80240	W	chr2	178129578	CCCGCGCCGG
NFE2L2_Island_166	NFE2L2	NM_001145412	W_SP_17.2.80240	W	chr2	178129608	GGTCCGGGGG
NFE2L2_Island_155	NFE2L2	NM_001145412	W_SP_17.2.80240	W	chr2	178129540	CCGCCGGCCG
NFE2L2_Island_163	NFE2L2	NM_001145412	W_SP_17.2.80240	W	chr2	178129590	CTGACGCAAG
NFE2L2_Island_177	NFE2L2	NM_001145412	C_SP_17.2.47582	C	chr2	178129736	CCGCGAGATA
NFE2L2_Island_181	NFE2L2	NM_001145412	C_SP_17.2.47582	C	chr2	178129776	GGACGCTTTG
NFE2L2_Island_178	NFE2L2	NM_001145412	C_SP_17.2.47582	C	chr2	178129755	TTGCGAAGGT
NFE2L2_Island_175	NFE2L2	NM_001145412	C_SP_17.2.47582	C	chr2	178129730	TCTCGCCCGC
NFE2L2_Island_183	NFE2L2	NM_001145412	C_SP_17.2.47582	C	chr2	178129822	CCCCGGAAAG
NFE2L2_Island_182	NFE2L2	NM_001145412	C_SP_17.2.47582	C	chr2	178129814	ACCCGGAGCC
NFE2L2_Island_176	NFE2L2	NM_001145412	C_SP_17.2.47582	C	chr2	178129734	GCCCGCGAGA
NFE2L2_Island_180	NFE2L2	NM_001145412	C_SP_17.2.47582	C	chr2	178129772	GTTCGGACGC
NFE2L2_Island_179	NFE2L2	NM_001145412	C_SP_17.2.47582	C	chr2	178129762	GGTCGCTGGA
NFE2L2_Island_184	NFE2L2	NM_001145412	C_SP_17.2.47582	C	chr2	178129830	AGGCGTTGGT
PD-1/CD279_cg11532131_1	PD-1/CD279	NM_005018.3	C_SP_18.17943	C	chr2	242792226	GAACGCCTGT
PD-1/CD279_cg10057601_1	PD-1/CD279	NM_005018.3	W_SP_19.75227	W	chr2	242793078	GCCCCGGTCG
PD-1/CD279_cg22235901_1	PD-1/CD279	NM_005018.3	W_SP_19.35147	W	chr2	242793207	AAGCCGGTCA
PD-1/CD279_Island-1_1	PD-1/CD279	NM_005018.3	C_SP_20.59443	C	chr2	242794855	TGCCGCTGTC
PD-1/CD279_Island-1_4	PD-1/CD279	NM_005018.3	C_SP_20.59443	C	chr2	242794882	CCACGCTCAT
PD-1/CD279_Island-1_6	PD-1/CD279	NM_005018.3	C_SP_20.59443	C	chr2	242794903	GCCCGTTGGG
PD-1/CD279_Island-1_5	PD-1/CD279	NM_005018.3	C_SP_20.59443	C	chr2	242794899	TCACGCCCGT
PD-1/CD279_Island-1_2	PD-1/CD279	NM_005018.3	C_SP_20.59443	C	chr2	242794866	TTGCGCCGGG
PD-1/CD279_Island-1_3	PD-1/CD279	NM_005018.3	C_SP_20.59443	C	chr2	242794869	CGCCGGGCCC
PD-1/CD279_Island-1_1	PD-1/CD279	NM_005018.3	W_SP_20.44191	W	chr2	242794854	GTGCCGCTGT
PD-1/CD279_Island-1_10	PD-1/CD279	NM_005018.3	W_SP_20.44191	W	chr2	242794952	GCTGCGGTCC
PD-1/CD279_Island-1_6	PD-1/CD279	NM_005018.3	W_SP_20.44191	W	chr2	242794902	CGCCCGTTGG
PD-1/CD279_Island-1_9	PD-1/CD279	NM_005018.3	W_SP_20.44191	W	chr2	242794941	TGGCCGGGCT
PD-1/CD279_Island-1_3	PD-1/CD279	NM_005018.3	W_SP_20.44191	W	chr2	242794868	GCGCCGGGCC
PD-1/CD279_Island-1_11	PD-1/CD279	NM_005018.3	W_SP_20.44191	W	chr2	242794959	TCCTCGGGGA
PD-1/CD279_Island-1_4	PD-1/CD279	NM_005018.3	W_SP_20.44191	W	chr2	242794881	ACCACGCTCA
PD-1/CD279_Island-1_7	PD-1/CD279	NM_005018.3	W_SP_20.44191	W	chr2	242794922	GACACGGAAG
PD-1/CD279_Island-1_5	PD-1/CD279	NM_005018.3	W_SP_20.44191	W	chr2	242794898	GTCACGCCCG
PD-1/CD279_Island-1_2	PD-1/CD279	NM_005018.3	W_SP_20.44191	W	chr2	242794865	ATTGCGCCGG
PD-1/CD279_Island-1_8	PD-1/CD279	NM_005018.3	W_SP_20.44191	W	chr2	242794928	GAAGCGGCAG
PD-1/CD279_Island-1_13	PD-1/CD279	NM_005018.3	C_SP_20.22402	C	chr2	242794982	GTCCGTCTGG
PD-1/CD279_Island-1_18	PD-1/CD279	NM_005018.3	C_SP_20.22402	C	chr2	242795074	CTTCGGTCAC
PD-1/CD279_Island-1_15	PD-1/CD279	NM_005018.3	C_SP_20.22402	C	chr2	242795020	GCACGAAGCT
PD-1/CD279_Island-1_16	PD-1/CD279	NM_005018.3	C_SP_20.22402	C	chr2	242795030	CTCCGATGTG
PD-1/CD279_Island-1_17	PD-1/CD279	NM_005018.3	C_SP_20.22402	C	chr2	242795062	TGGCGTTGTC
PD-1/CD279_Island-1_14	PD-1/CD279	NM_005018.3	C_SP_20.22402	C	chr2	242795004	ATGCGGTACC
PD-1/CD279_Island-1_18	PD-1/CD279	NM_005018.3	W_SP_20.122570	W	chr2	242795073	CCTTCGGTCA
PD-1/CD279_Island-1_19	PD-1/CD279	NM_005018.3	W_SP_20.122570	W	chr2	242795082	ACCACGAGCA
PD-1/CD279_Island-1_16	PD-1/CD279	NM_005018.3	W_SP_20.122570	W	chr2	242795029	TCTCCGATGT
PD-1/CD279_Island-1_15	PD-1/CD279	NM_005018.3	W_SP_20.122570	W	chr2	242795019	AGCACGAAGC
PD-1/CD279_Island-1_17	PD-1/CD279	NM_005018.3	W_SP_20.122570	W	chr2	242795061	GTGGCGTTGT
PD-1/CD279_cg25798782_1	PD-1/CD279	NM_005018.3	C_SP_20.95866	C	chr2	242795283	ACCCGGGGAT
PD-1/CD279_cg01632474_1	PD-1/CD279	NM_005018.3	W_SP_21.50241	W	chr2	242799312	CGAACGCAGT
PD-1/CD279_Island-2_2	PD-1/CD279	NM_005018.3	C_SP_21.30909	C	chr2	242799499	AAGCGCGGGC
PD-1/CD279_Island-2_5	PD-1/CD279	NM_005018.3	C_SP_21.30909	C	chr2	242799530	CTGCGGACAC
PD-1/CD279_Island-2_4	PD-1/CD279	NM_005018.3	C_SP_21.30909	C	chr2	242799516	GCACGAGTGT
PD-1/CD279_Island-2_1	PD-1/CD279	NM_005018.3	C_SP_21.30909	C	chr2	242799490	GTCCGGCACA
PD-1/CD279_Island-2_3	PD-1/CD279	NM_005018.3	C_SP_21.30909	C	chr2	242799501	GCGCGGGCAC
PD-1/CD279_cg21670983_1	PD-1/CD279	NM_005018.3	C_SP_21.30909	C	chr2	242799461	AACCGAGGCA
PD-1/CD279_Island-2_6	PD-1/CD279	NM_005018.3	W_SP_21.92202	W	chr2	242799553	TTCCCGCCTG
PD-1/CD279_Island-2_3	PD-1/CD279	NM_005018.3	W_SP_21.92202	W	chr2	242799500	AGCGCGGGCA
PD-1/CD279_Island-2_10	PD-1/CD279	NM_005018.3	W_SP_21.92202	W	chr2	242799585	AGGGCGTGCC
PD-1/CD279_Island-2_8	PD-1/CD279	NM_005018.3	W_SP_21.92202	W	chr2	242799574	GTGGCGTCCC
PD-1/CD279_Island-2_7	PD-1/CD279	NM_005018.3	W_SP_21.92202	W	chr2	242799562	GGGTCGGGGA
PD-1/CD279_Island-2_5	PD-1/CD279	NM_005018.3	W_SP_21.92202	W	chr2	242799529	GCTGCGGACA
PD-1/CD279_Island-2_1	PD-1/CD279	NM_005018.3	W_SP_21.92202	W	chr2	242799489	TGTCCGGCAC
PD-1/CD279_Island-2_9	PD-1/CD279	NM_005018.3	W_SP_21.92202	W	chr2	242799579	GTCCCGAGGG
PD-1/CD279_Island-2_2	PD-1/CD279	NM_005018.3	W_SP_21.92202	W	chr2	242799498	CAAGCGCGGG
PD-1/CD279_Island-2_4	PD-1/CD279	NM_005018.3	W_SP_21.92202	W	chr2	242799515	GGCACGAGTG
PD-1/CD279_Island-2_14	PD-1/CD279	NM_005018.3	C_SP_21.103957	C	chr2	242799638	CCTCGCTCAG
PD-1/CD279_Island-2_16	PD-1/CD279	NM_005018.3	C_SP_21.103957	C	chr2	242799666	GAGCGCCCCT
PD-1/CD279_Island-2_15	PD-1/CD279	NM_005018.3	C_SP_21.103957	C	chr2	242799662	TGACGAGCGC
PD-1/CD279_Island-2_18	PD-1/CD279	NM_005018.3	C_SP_21.103957	C	chr2	242799696	AGTCGTCTCC
PD-1/CD279_Island-2_17	PD-1/CD279	NM_005018.3	C_SP_21.103957	C	chr2	242799690	CCCCGCAGTC
PD-1/CD279_Island-2_13	PD-1/CD279	NM_005018.3	C_SP_21.103957	C	chr2	242799621	GCTCGGCTCC
PD-1/CD279_Island-2_12	PD-1/CD279	NM_005018.3	C_SP_21.103957	C	chr2	242799607	ACACGGGGGG
PD-1/CD279_cg25890838_1	PD-1/CD279	NM_005018.3	W_SP_22.14726	W	chr2	242801046	TGAGCGGAAG
PD-1/CD279_cg18096388_1	PD-1/CD279	NM_005018.3	W_SP_22.14726	W	chr2	242800973	AGGGCGCCTG
PD-1/CD279_cg02122525_1	PD-1/CD279	NM_005018.3	W_SP_22.57557	W	chr2	242801252	ggCCCGTGGC
PD-1/CD279_cg14453145_1	PD-1/CD279	NM_005018.3	W_SP_23.41513	W	chr2	242801896	CTGGCGGCCc
PD-1/CD279_cg20805133_1	PD-1/CD279	NM_005018.3	W_SP_23.25002	W	chr2	242802192	CTCTCGTTTA
PD-1/CD279_cg17322655_1	PD-1/CD279	NM_005018.3	W_SP_23.25002	W	chr2	242802127	GCACCGAAAC
RASSF1A_cg19811994_1	RASSF1A	NM_007182	C_SP_26.15507	C	chr3	50373642	TGGCGTGCTG
RASSF1A_Island-1_5	RASSF1A	NM_007182	C_SP_27.1.81158	C	chr3	50374301	GCTCGGTCGG
RASSF1A_Island-1_3	RASSF1A	NM_007182	C_SP_27.1.81158	C	chr3	50374272	ACGCGGAAAT
,RASSF1A_Island-1_2	RASSF1A	NM_007182	C_SP_27.1.81158	C	chr3	50374270	GAACGCGGAA
RASSF1A_Island-1_1	RASSF1A	NM_007182	C_SP_27.1.81158	C	chr3	50374266	ATTCGAACGC
RASSF1A_Island-1_6	RASSF1A	NM_007182	C_SP_27.1.81158	C	chr3	50374305	GGTCGGCTTT
RASSF1A_Island-1_4	RASSF1A	NM_007182	C_SP_27.1.81158	C	chr3	50374279	AATCGAGGTG
RASSF1A_Island-1_5	RASSF1A	NM_007182	W_SP_27.1.21230	W	chr3	50374300	TGCTCGGTCG
RASSF1A_Island-1_3	RASSF1A	NM_007182	W_SP_27.1.21230	W	chr3	50374271	AACGCGGAAA
RASSF1A_Island-1_8	RASSF1A	NM_007182	W_SP_27.1.21230	W	chr3	50374369	TTTCCGTGTT
RASSF1A_Island-1_2	RASSF1A	NM_007182	W_SP_27.1.21230	W	chr3	50374269	CGAACGCGGA
RASSF1A_Island-1_7	RASSF1A	NM_007182	W_SP_27.1.21230	W	chr3	50374331	TGCCCGGCTC
RASSF1A_Island-1_6	RASSF1A	NM_007182	W_SP_27.1.21230	W	chr3	50374304	CGGTCGGCTT
RASSF1A_Island-1_4	RASSF1A	NM_007182	W_SP_27.1.21230	W	chr3	50374278	AAATCGAGGT
RASSF1A_Island-1_18	RASSF1A	NM_007182	C_SP_27.1.91825	C	chr3	50374482	CCGCGGGGAG
RASSF1A_Island-1_10	RASSF1A	NM_007182	C_SP_27.1.91825	C	chr3	50374426	AGGCGGTGGA
RASSF1A_Island-1_15	RASSF1A	NM_007182	C_SP_27.1.91825	C	chr3	50374457	CCGCGGGCAG
RASSF1A_Island-1_16	RASSF1A	NM_007182	C_SP_27.1.91825	C	chr3	50374469	CCCCGGCCAG
RASSF1A_Island-1_17	RASSF1A	NM_007182	C_SP_27.1.91825	C	chr3	50374480	ACCCGCGGGG
RASSF1A_Island-1_19	RASSF1A	NM_007182	C_SP_27.1.91825	C	chr3	50374492	CCACGTAGCC
RASSF1A_Island-1_12	RASSF1A	NM_007182	C_SP_27.1.91825	C	chr3	50374445	TTACGCACGG
RASSF1A_Island-1_9	RASSF1A	NM_007182	C_SP_27.1.91825	C	chr3	50374408	CCCCGGCACC
RASSF1A_Island-1_13	RASSF1A	NM_007182	C_SP_27.1.91825	C	chr3	50374449	GCACGGTTCC
RASSF1A_Island-1_11	RASSF1A	NM_007182	C_SP_27.1.91825	C	chr3	50374435	AATCGGGGTC
RASSF1A_Island-1_14	RASSF1A	NM_007182	C_SP_27.1.91825	C	chr3	50374455	TTCCGCGGGC
RASSF1A_Island-1_76	RASSF1A	NM_007182	W_SP_27.1.126379	W	chr3	50374937	GGGGCGGGGA
RASSF1A_Island-1_80	RASSF1A	NM_007182	W_SP_27.1.126379	W	chr3	50374975	TCATCGCTCC
RASSF1A_Island-1_74	RASSF1A	NM_007182	W_SP_27.1.126379	W	chr3	50374929	GGAACGCCGG
RASSF1A_Island-1_79	RASSF1A	NM_007182	W_SP_27.1.126379	W	chr3	50374954	GCTTCGCCCC
RASSF1A_Island-1_78	RASSF1A	NM_007182	W_SP_27.1.126379	W	chr3	50374949	CGCACGCTTC
RASSF1A_Island-1_75	RASSF1A	NM_007182	W_SP_27.1.126379	W	chr3	50374932	ACGCCGGGGC
RASSF1A_Island-1_77	RASSF1A	NM_007182	W_SP_27.1.126379	W	chr3	50374945	GACACGCACG
RASSF1A_Island-1_81	RASSF1A	NM_007182	W_SP_27.1.126379	W	chr3	50374980	GCTCCGGAGC
RASSF1A_Island-1_91	RASSF1A	NM_007182	C_SP_27.1.134108	C	chr3	50375098	GTGCGCGTGC
RASSF1A_Island-1_86	RASSF1A	NM_007182	C_SP_27.1.134108	C	chr3	50375046	AAGCGCACAA
RASSF1A_Island-1_89	RASSF1A	NM_007182	C_SP_27.1.134108	C	chr3	50375079	GGGCGGGAAG
RASSF1A_Island-1_85	RASSF1A	NM_007182	C_SP_27.1.134108	C	chr3	50375038	GTCCGGGCAA
RASSF1A_Island-1_90	RASSF1A	NM_007182	C_SP_27.1.134108	C	chr3	50375089	GTGCGGGAAG
RASSF1A_Island-1_82	RASSF1A	NM_007182	C_SP_27.1.134108	C	chr3	50375018	GAACGGGGGC
RASSF1A_Island-1_93	RASSF1A	NM_007182	C_SP_27.1.134108	C	chr3	50375104	GTGCGCGGAG
RASSF1A_Island-1_88	RASSF1A	NM_007182	C_SP_27.1.134108	C	chr3	50375073	AGGCGAGGGC
RASSF1A_Island-1_83	RASSF1A	NM_007182	C_SP_27.1.134108	C	chr3	50375024	GGGCGGGTGC
RASSF1A_Island-1_92	RASSF1A	NM_007182	C_SP_27.1.134108	C	chr3	50375100	GCGCGTGCGC
RASSF1A_Island-1_94	RASSF1A	NM_007182	C_SP_27.1.134108	C	chr3	50375106	GCGCGGAGCC
RASSF1A_Island-1_87	RASSF1A	NM_007182	C_SP_27.1.134108	C	chr3	50375067	GGCCGGAGGC
RASSF1A_Island-1_84	RASSF1A	NM_007182	C_SP_27.1.134108	C	chr3	50375034	CAGCGTCCGG
RASSF1A_Island-1_92	RASSF1A	NM_007182	W_SP_27.1.98298	W	chr3	50375099	TGCGCGTGCG
RASSF1A_Island-1_96	RASSF1A	NM_007182	W_SP_27.1.98298	W	chr3	50375134	GGTCCGCTTG
RASSF1A_Island-1_88	RASSF1A	NM_007182	W_SP_27.1.98298	W	chr3	50375072	GAGGCGAGGG
RASSF1A_Island-1_87	RASSF1A	NM_007182	W_SP_27.1.98298	W	chr3	50375066	TGGCCGGAGG
RASSF1A_Island-1_94	RASSF1A	NM_007182	W_SP_27.1.98298	W	chr3	50375105	TGCGCGGAGC
RASSF1A_Island-1_95	RASSF1A	NM_007182	W_SP_27.1.98298	W	chr3	50375128	GGCCCGGGTC
RASSF1A_Island-1_89	RASSF1A	NM_007182	W_SP_27.1.98298	W	chr3	50375078	AGGGCGGGAA
RASSF1A_Island-1_91	RASSF1A	NM_007182	W_SP_27.1.98298	W	chr3	50375097	AGTGCGCGTG
RASSF1A_Island-1_97	RASSF1A	NM_007182	W_SP_27.1.98298	W	chr3	50375143	GCAGCGGGTG
RASSF1A_Island-1_93	RASSF1A	NM_007182	W_SP_27.1.98298	W	chr3	50375103	CGTGCGCGGA
RASSF1A_Island-1_90	RASSF1A	NM_007182	W_SP_27.1.98298	W	chr3	50375088	GGTGCGGGAA
RASSF1A_Island-1_102	RASSF1A	NM_007182	C_SP_27.2.17651	C	chr3	50375217	TGCCGCCGGG
RASSF1A_Island-1_108	RASSF1A	NM_007182	C_SP_27.2.17651	C	chr3	50375253	GCGCGGCACC
RASSF1A_Island-1_105	RASSF1A	NM_007182	C_SP_27.2.17651	C	chr3	50375240	GAACGCTCCT
RASSF1A_Island-1_101	RASSF1A	NM_007182	C_SP_27.2.17651	C	chr3	50375195	CCGCGCAGAA
RASSF1A_Island-1_103	RASSF1A	NM_007182	C_SP_27.2.17651	C	chr3	50375220	CGCCGGGAAA
RASSF1A_Island-1_106	RASSF1A	NM_007182	C_SP_27.2.17651	C	chr3	50375249	TTGCGCGCGG
RASSF1A_Island-1_109	RASSF1A	NM_007182	C_SP_27.2.17651	C	chr3	50375271	CCTCGAGAAT
RASSF1A_Island-1_107	RASSF1A	NM_007182	C_SP_27.2.17651	C	chr3	50375251	GCGCGCGGCA
RASSF1A_Island-1_100	RASSF1A	NM_007182	C_SP_27.2.17651	C	chr3	50375193	CCCCGCGCAG
RASSF1A_Island-1_104	RASSF1A	NM_007182	C_SP_27.2.17651	C	chr3	50375228	AATCGGCAAT
RASSF1A_Island-1_112	RASSF1A	NM_007182	W_SP_27.2.37199	W	chr3	50375321	CCCTCGGCCC
RASSF1A_Island-1_117	RASSF1A	NM_007182	W_SP_27.2.37199	W	chr3	50375349	GTCCCGCTCC
RASSF1A_Island-1_115	RASSF1A	NM_007182	W_SP_27.2.37199	W	chr3	50375338	ACCACGTTCG
RASSF1A_Island-1_118	RASSF1A	NM_007182	W_SP_27.2.37199	W	chr3	50375357	CCACCGCGGG
RASSF1A_Island-1_114	RASSF1A	NM_007182	W_SP_27.2.37199	W	chr3	50375329	CCCGCGCTCA
RASSF1A_Island-1_116	RASSF1A	NM_007182	W_SP_27.2.37199	W	chr3	50375342	CGTTCGTGTC
RASSF1A_Island-1_113	RASSF1A	NM_007182	W_SP_27.2.37199	W	chr3	50375327	GCCCCGCGCT
RASSF1A_Island-1_110	RASSF1A	NM_007182	W_SP_27.2.37199	W	chr3	50375302	TCCTCGCCCT
RASSF1A_Island-1_119	RASSF1A	NM_007182	W_SP_27.2.37199	W	chr3	50375359	ACCGCGGGTT
RASSF1A_Island-1_111	RASSF1A	NM_007182	W_SP_27.2.37199	W	chr3	50375315	CATACGCCCT
RASSF1A_Island-1_127	RASSF1A	NM_007182	C_SP_27.2.41506	C	chr3	50375460	TGGCGGTGAG
RASSF1A_Island-1_130	RASSF1A	NM_007182	C_SP_27.2.41506	C	chr3	50375497	TCCCGGAGAT
RASSF1A_Island-1_128	RASSF1A	NM_007182	C_SP_27.2.41506	C	chr3	50375468	AGGCGGAGGA
RASSF1A_Island-1_129	RASSF1A	NM_007182	C_SP_27.2.41506	C	chr3	50375484	GGTCGGGGAA
RASSF1A_Island-1_122	RASSF1A	NM_007182	C_SP_27.2.41506	C	chr3	50375405	AGACGAGCGC
RASSF1A_Island-1_126	RASSF1A	NM_007182	C_SP_27.2.41506	C	chr3	50375419	CAGCGGTAGT
RASSF1A_Island-1_123	RASSF1A	NM_007182	C_SP_27.2.41506	C	chr3	50375409	GAGCGCGCGG
RASSF1A_Island-1_124	RASSF1A	NM_007182	C_SP_27.2.41506	C	chr3	50375411	GCGCGCGGCA
RASSF1A_Island-1_125	RASSF1A	NM_007182	C_SP_27.2.41506	C	chr3	50375413	GCGCGGCAGC
RASSF1A_Island-1_137	RASSF1A	NM_007182	C_SP_27.2.72895	C	chr3	50375614	GGGCGTCTGG
RASSF1A_Island-1_135	RASSF1A	NM_007182	C_SP_27.2.72895	C	chr3	50375587	CTACGCGGAC
RASSF1A_Island-1_139	RASSF1A	NM_007182	C_SP_27.2.72895	C	chr3	50375629	GGCCGGAAGG
RASSF1A_Island-1_138	RASSF1A	NM_007182	C_SP_27.2.72895	C	chr3	50375625	AACCGGCCGG
RASSF1A_Island-1_136	RASSF1A	NM_007182	C_SP_27.2.72895	C	chr3	50375589	ACGCGGACTC
RASSF1A_cg24049629_1	RASSF1A	NM_007182	C_SP_28.15707	C	chr3	50376476	ccacggctga
RASSF1A_Island-2_3	RASSF1A	NM_007182	C_SP_29.34862	C	chr3	50377837	TTTCGCGCAC
RASSF1A_Island-2_6	RASSF1A	NM_007182	C_SP_29.34862	C	chr3	50377859	GGGCGAAAGT
RASSF1A_Island-2_4	RASSF1A	NM_007182	C_SP_29.34862	C	chr3	50377839	TCGCGCACTC
RASSF1A_Island-2_5	RASSF1A	NM_007182	C_SP_29.34862	C	chr3	50377851	CAGCGATGGG
RASSF1A_Island-2_1	RASSF1A	NM_007182	C_SP_29.34862	C	chr3	50377805	ATACGAGTGG
RASSF1A_Island-2_2	RASSF1A	NM_007182	C_SP_29.34862	C	chr3	50377816	GTGCGACAAG
RASSF1A_Island-2_7	RASSF1A	NM_007182	C_SP_29.34862	C	chr3	50377868	TAACGGACCT
RASSF1A_Island-2_13	RASSF1A	NM_007182	C_SP_29.88063	C	chr3	50377922	ACCCGCGGCG
RASSF1A_Island-2_15	RASSF1A	NM_007182	C_SP_29.88063	C	chr3	50377927	CGGCGACTGC
RASSF1A_Island-2_14	RASSF1A	NM_007182	C_SP_29.88063	C	chr3	50377924	CCGCGGCGAC
RASSF1A_Island-2_17	RASSF1A	NM_007182	C_SP_29.88063	C	chr3	50377956	TTCCGCTCTC
RASSF1A_Island-2_21	RASSF1A	NM_007182	C_SP_29.88063	C	chr3	50377972	GCGCGGGGCC
RASSF1A_Island-2_22	RASSF1A	NM_007182	C_SP_29.88063	C	chr3	50377987	TCACGCGCGC
RASSF1A_Island-2_23	RASSF1A	NM_007182	C_SP_29.88063	C	chr3	50377989	ACGCGCGCAC
RASSF1A_Island-2_16	RASSF1A	NM_007182	C_SP_29.88063	C	chr3	50377933	CTGCGCTGCC
RASSF1A_Island-2_19	RASSF1A	NM_007182	C_SP_29.88063	C	chr3	50377968	AGGCGCGCGG
RASSF1A_Island-2_24	RASSF1A	NM_007182	C_SP_29.88063	C	chr3	50377991	GCGCGCACTG
RASSF1A_Island-2_20	RASSF1A	NM_007182	C_SP_29.88063	C	chr3	50377970	GCGCGCGGGG
RASSF1A_Island-2_18	RASSF1A	NM_007182	C_SP_29.88063	C	chr3	50377962	TCTCGTAGGC
RASSF1A_Island-2_37	RASSF1A	NM_007182	C_SP_29.125121	C	chr3	50378107	TGCCGTGTGG
RASSF1A_Island-2_44	RASSF1A	NM_007182	C_SP_29.125121	C	chr3	50378145	CAGCGCGTTG
RASSF1A_Island-2_34	RASSF1A	NM_007182	C_SP_29.125121	C	chr3	50378069	CCGCGGGCTG
RASSF1A_Island-2_42	RASSF1A	NM_007182	C_SP_29.125121	C	chr3	50378135	GCGCGATGCG
RASSF1A_Island-2_45	RASSF1A	NM_007182	C_SP_29.125121	C	chr3	50378147	GCGCGTTGGC
RASSF1A_Island-2_43	RASSF1A	NM_007182	C_SP_29.125121	C	chr3	50378140	ATGCGCAGCG
RASSF1A_Island-2_29	RASSF1A	NM_007182	C_SP_29.125121	C	chr3	50378042	GGTCGCACCA
RASSF1A_Island-2_36	RASSF1A	NM_007182	C_SP_29.125121	C	chr3	50378089	CCACGGCCAG
RASSF1A_Island-2_46	RASSF1A	NM_007182	C_SP_29.125121	C	chr3	50378155	GCACGCTCCA
RASSF1A_Island-2_41	RASSF1A	NM_007182	C_SP_29.125121	C	chr3	50378133	CCGCGCGATG
RASSF1A_Island-2_35	RASSF1A	NM_007182	C_SP_29.125121	C	chr3	50378080	AAGCGGTGGC
RASSF1A_Island-2_39	RASSF1A	NM_007182	C_SP_29.125121	C	chr3	50378123	ACGCGGTGCC
RASSF1A_Island-2_31	RASSF1A	NM_007182	C_SP_29.125121	C	chr3	50378055	GTGCGTGGCG
RASSF1A_Island-2_40	RASSF1A	NM_007182	C_SP_29.125121	C	chr3	50378131	CCCCGCGCGA
RASSF1A_Island-2_30	RASSF1A	NM_007182	C_SP_29.125121	C	chr3	50378049	CCACGTGTGC
RASSF1A_Island-2_38	RASSF1A	NM_007182	C_SP_29.125121	C	chr3	50378121	GCACGCGGTG
RASSF1A_Island-2_32	RASSF1A	NM_007182	C_SP_29.125121	C	chr3	50378060	TGGCGGGCCC
RASSF1A_Island-2_33	RASSF1A	NM_007182	C_SP_29.125121	C	chr3	50378067	CCCCGCGGGC
RASSF1A_Island-2_39	RASSF1A	NM_007182	W_SP_29.37994	W	chr3	50378122	CACGCGGTGC
RASSF1A_Island-2_52	RASSF1A	NM_007182	W_SP_29.37994	W	chr3	50378205	CTCCCGCAGC
RASSF1A_Island-2_46	RASSF1A	NM_007182	W_SP_29.37994	W	chr3	50378154	GGCACGCTCC
RASSF1A_Island-2_41	RASSF1A	NM_007182	W_SP_29.37994	W	chr3	50378132	CCCGCGCGAT
RASSF1A_Island-2_49	RASSF1A	NM_007182	W_SP_29.37994	W	chr3	50378182	CCAGCGCGCC
RASSF1A_Island-2_38	RASSF1A	NM_007182	W_SP_29.37994	W	chr3	50378120	TGCACGCGGT
RASSF1A_Island-2_48	RASSF1A	NM_007182	W_SP_29.37994	W	chr3	50378169	GGTGCGGCCC
RASSF1A_Island-2_40	RASSF1A	NM_007182	W_SP_29.37994	W	chr3	50378130	GCCCCGCGCG
RASSF1A_Island-2_50	RASSF1A	NM_007182	W_SP_29.37994	W	chr3	50378184	AGCGCGCCCA
RASSF1A_Island-2_44	RASSF1A	NM_007182	W_SP_29.37994	W	chr3	50378144	GCAGCGCGTT
RASSF1A_Island-2_51	RASSF1A	NM_007182	W_SP_29.37994	W	chr3	50378191	CCAGCGGGTG
RASSF1A_Island-2_42	RASSF1A	NM_007182	W_SP_29.37994	W	chr3	50378134	CGCGCGATGC
RASSF1A_Island-2_37	RASSF1A	NM_007182	W_SP_29.37994	W	chr3	50378106	CTGCCGTGTG
RASSF1A_Island-2_47	RASSF1A	NM_007182	W_SP_29.37994	W	chr3	50378163	CAGCCGGGTG
RASSF1A_Island-2_43	RASSF1A	NM_007182	W_SP_29.37994	W	chr3	50378139	GATGCGCAGC
RASSF1A_Island-2_45	RASSF1A	NM_007182	W_SP_29.37994	W	chr3	50378146	AGCGCGTTGG
RASSF1A_Island-2_54	RASSF1A	NM_007182	C_SP_29.23648	C	chr3	50378242	GCCCGGTTGG
RASSF1A_Island-2_53	RASSF1A	NM_007182	C_SP_29.23648	C	chr3	50378232	CCCCGACATG
RASSF1A_Island-2_57	RASSF1A	NM_007182	C_SP_29.23648	C	chr3	50378272	GGGCGCTAGC
RASSF1A_Island-2_60	RASSF1A	NM_007182	C_SP_29.23648	C	chr3	50378289	GGCCGGGCGG
RASSF1A_Island-2_61	RASSF1A	NM_007182	C_SP_29.23648	C	chr3	50378293	GGGCGGGGCC
RASSF1A_Island-2_58	RASSF1A	NM_007182	C_SP_29.23648	C	chr3	50378282	AAGCGCGGGC
RASSF1A_Island-2_52	RASSF1A	NM_007182	C_SP_29.23648	C	chr3	50378206	TCCCGCAGCT
RASSF1A_Island-2_55	RASSF1A	NM_007182	C_SP_29.23648	C	chr3	50378252	GCCCGTGCTT
RASSF1A_Island-2_59	RASSF1A	NM_007182	C_SP_29.23648	C	chr3	50378284	GCGCGGGCCG
RASSF1A_Island-2_56	RASSF1A	NM_007182	C_SP_29.23648	C	chr3	50378259	CTTCGCTGGC
RASSF1A_Island-2_62	RASSF1A	NM_007182	W_SP_29.78218	W	chr3	50378305	AGGGCGGGCC
RASSF1A_Island-2_63	RASSF1A	NM_007182	W_SP_29.78218	W	chr3	50378312	GCCCCGACTT
RASSF1A_Island-2_65	RASSF1A	NM_007182	W_SP_29.78218	W	chr3	50378346	TGGGCGGCGG
RASSF1A_Island-2_68	RASSF1A	NM_007182	W_SP_29.78218	W	chr3	50378372	GCCGCGCAAT
RASSF1A_Island-2_66	RASSF1A	NM_007182	W_SP_29.78218	W	chr3	50378349	GCGGCGGGAA
RASSF1A_Island-2_67	RASSF1A	NM_007182	W_SP_29.78218	W	chr3	50378370	GAGCCGCGCA
RASSF1A_Island-2_60	RASSF1A	NM_007182	W_SP_29.78218	W	chr3	50378288	GGGCCGGGCG
RASSF1A_Island-2_58	RASSF1A	NM_007182	W_SP_29.78218	W	chr3	50378281	CAAGCGCGGG
RASSF1A_Island-2_61	RASSF1A	NM_007182	W_SP_29.78218	W	chr3	50378292	CGGGCGGGGC
RASSF1A_Island-2_64	RASSF1A	NM_007182	W_SP_29.78218	W	chr3	50378321	TCAGCGCCTC
RASSF1A_Island-2_59	RASSF1A	NM_007182	W_SP_29.78218	W	chr3	50378283	AGCGCGGGCC
RASSF1A_Island-2_67	RASSF1A	NM_007182	C_SP_29.149643	C	chr3	50378371	AGCCGCGCAA
RASSF1A_Island-2_66	RASSF1A	NM_007182	C_SP_29.149643	C	chr3	50378350	CGGCGGGAAG
RASSF1A_Island-2_68	RASSF1A	NM_007182	C_SP_29.149643	C	chr3	50378373	CCGCGCAATG
RASSF1A_Island-2_65	RASSF1A	NM_007182	C_SP_29.149643	C	chr3	50378347	GGGCGGCGGG
RASSF1A_Island-2_70	RASSF1A	NM_007182	C_SP_29.149643	C	chr3	50378414	AGGCGGGGCT
RASSF1A_Island-2_69	RASSF1A	NM_007182	C_SP_29.149643	C	chr3	50378408	GCCCGAAGGC
RASSF1A_Island-2_80	RASSF1A	NM_007182	W_SP_29.65184	W	chr3	50378511	ACGGCGACCG
RASSF1A_Island-2_77	RASSF1A	NM_007182	W_SP_29.65184	W	chr3	50378496	CGGACGGCCA
RASSF1A_Island-2_78	RASSF1A	NM_007182	W_SP_29.65184	W	chr3	50378505	ACAACGACGG
RASSF1A_Island-2_83	RASSF1A	NM_007182	W_SP_29.65184	W	chr3	50378529	CACGCGGAGA
RASSF1A_Island-2_84	RASSF1A	NM_007182	W_SP_29.65184	W	chr3	50378539	TACCCGTGTT
RASSF1A_Island-2_76	RASSF1A	NM_007182	W_SP_29.65184	W	chr3	50378492	ACCCCGGACG
RASSF1A_Island-2_74	RASSF1A	NM_007182	W_SP_29.65184	W	chr3	50378445	CCCCCGCCTT
RASSF1A_Island-2_81	RASSF1A	NM_007182	W_SP_29.65184	W	chr3	50378515	CGACCGCAAA
RASSF1A_Island-2_75	RASSF1A	NM_007182	W_SP_29.65184	W	chr3	50378469	CCTTCGTCCC
RASSF1A_Island-2_82	RASSF1A	NM_007182	W_SP_29.65184	W	chr3	50378527	ACCACGCGGA
RASSF1A_Island-2_79	RASSF1A	NM_007182	W_SP_29.65184	W	chr3	50378508	ACGACGGCGA
SPARC_cg10505630_1	SPARC	NM_003118	W_SP_30.3400	W	chr5	151051214	AGCTCGCACA
SPARC_cg23174201_1	SPARC	NM_003118	C_SP_31.13481	C	chr5	151054257	TAGCGTTCAG
SPARC_cg27128761_1	SPARC	NM_003118	C_SP_32.1519	C	chr5	151055651	TAGCGGTAGG
SPARC_cg26389330_1	SPARC	NM_003118	C_SP_33.7133	C	chr5	151057861	AACCGCGCTC
SPARC_cg14518209_1	SPARC	NM_003118	C_SP_34.28277	C	chr5	151066269	GACCGAGGGC
SPARC_Island_5	SPARC	NM_003118	C_SP_34.89491	C	chr5	151066487	CCGCGGGAAT
SPARC_Island_3	SPARC	NM_003118	C_SP_34.89491	C	chr5	151066468	CTCCGGGCAG
SPARC_Island_4	SPARC	NM_003118	C_SP_34.89491	C	chr5	151066485	GACCGCGGGA
SPARC_Island_2	SPARC	NM_003118	C_SP_34.89491	C	chr5	151066461	GCGCGCTCTC
SPARC_Island_1	SPARC	NM_003118	C_SP_34.89491	C	chr5	151066459	GAGCGCGCTC
SPARC_Island_6	SPARC	NM_003118	C_SP_34.89491	C	chr5	151066565	CCCCGTGGTC
SPARC_Island_9	SPARC	NM_003118	C_SP_34.95936	C	chr5	151066684	AAACGTCCCA
SPARC_Island_8	SPARC	NM_003118	C_SP_34.95936	C	chr5	151066663	TTGCGGTGGG
SPARC_cg25913233_1	SPARC	NM_003118	C_SP_34.95936	C	chr5	151066684	AAACGTCCCA
SPARC_cg22116670_1	SPARC	NM_003118	C_SP_34.95936	C	chr5	151066731	AACCgactca
SPARC_cg07539983_1	SPARC	NM_003118	W_SP_35.6233	W	chr5	151067341	tcTACGTTTC
GCLC_cg02731193_1	GCLC	NM_001498	C_SP_36.1952	C	chr6	53407187	ACACGTACTT
HOXA9_Island_1	HOXA9	NM_152739	W_SP_37.1.14362	W	chr7	27203916	CCTTCGGAGC
HOXA9_Island_5	HOXA9	NM_152739	C_SP_37.1.92119	C	chr7	27203960	TCACGTCTGT
HOXA9_Island_2	HOXA9	NM_152739	C_SP_37.1.92119	C	chr7	27203932	AGCCGTCAGG
HOXA9_Island_3	HOXA9	NM_152739	C_SP_37.1.92119	C	chr7	27203940	GGGCGCCCTA
HOXA9_Island_4	HOXA9	NM_152739	C_SP_37.1.92119	C	chr7	27203951	GGCCGCTGAT
HOXA9_Island_1	HOXA9	NM_152739	C_SP_37.1.92119	C	chr7	27203917	CTTCGGAGCT
HOXA9_Island_10	HOXA9	NM_152739	W_SP_37.1.11411	W	chr7	27204042	ACGCCGCCAC
HOXA9_Island_11	HOXA9	NM_152739	W_SP_37.1.11411	W	chr7	27204052	TGGCCGAAGG
HOXA9_Island_13	HOXA9	NM_152739	W_SP_37.1.11411	W	chr7	27204079	CGGCCGTCTC
HOXA9_Island_7	HOXA9	NM_152739	W_SP_37.1.11411	W	chr7	27204010	GGGTCGCCCG
HOXA9_Island_12	HOXA9	NM_152739	W_SP_37.1.11411	W	chr7	27204075	GAATCGGCCG
HOXA9_Island_9	HOXA9	NM_152739	W_SP_37.1.11411	W	chr7	27204039	TTTACGCCGC
HOXA9_Island_8	HOXA9	NM_152739	W_SP_37.1.11411	W	chr7	27204014	CGCCCGCAGC
HOXA9_Island_6	HOXA9	NM_152739	W_SP_37.1.11411	W	chr7	27204005	GGCCCGGGTC
HOXA9_Island_16	HOXA9	NM_152739	C_SP_37.1.67195	C	chr7	27204119	TGCCGCCGCT
HOXA9_Island_14	HOXA9	NM_152739	C_SP_37.1.67195	C	chr7	27204092	CAGCGTCCCA
HOXA9_Island_17	HOXA9	NM_152739	C_SP_37.1.67195	C	chr7	27204122	CGCCGCTCAC
HOXA9_Island_10	HOXA9	NM_152739	C_SP_37.1.67195	C	chr7	27204043	CGCCGCCACT
HOXA9_Island_11	HOXA9	NM_152739	C_SP_37.1.67195	C	chr7	27204053	GGCCGAAGGC
HOXA9_Island_13	HOXA9	NM_152739	C_SP_37.1.67195	C	chr7	27204080	GGCCGTCTCC
HOXA9_Island_15	HOXA9	NM_152739	C_SP_37.1.67195	C	chr7	27204103	CTCCGGCTGC
HOXA9_Island_18	HOXA9	NM_152739	C_SP_37.1.67195	C	chr7	27204128	TCACGGACAA
HOXA9_Island_12	HOXA9	NM_152739	C_SP_37.1.67195	C	chr7	27204076	AATCGGCCGT
HOXA9_Island_9	HOXA9	NM_152739	C_SP_37.1.67195	C	chr7	27204040	TTACGCCGCC
HOXA9_Island_24	HOXA9	NM_152739	C_SP_37.1.48771	C	chr7	27204247	TCCCGAAGTG
HOXA9_Island_28	HOXA9	NM_152739	C_SP_37.1.48771	C	chr7	27204283	AGCCGCCTCC
HOXA9_Island_30	HOXA9	NM_152739	C_SP_37.1.48771	C	chr7	27204305	CTGCGGGCCG
HOXA9_Island_31	HOXA9	NM_152739	C_SP_37.1.48771	C	chr7	27204310	GGCCGCTCTT
HOXA9_Island_27	HOXA9	NM_152739	C_SP_37.1.48771	C	chr7	27204271	TCTCGCTGCA
HOXA9_Island_29	HOXA9	NM_152739	C_SP_37.1.48771	C	chr7	27204295	TCCCGTAGCC
HOXA9_Island_23	HOXA9	NM_152739	C_SP_37.1.48771	C	chr7	27204242	GCTCGTCCCG
HOXA9_Island_25	HOXA9	NM_152739	C_SP_37.1.48771	C	chr7	27204256	GCCCGCCCCG
HOXA9_Island_22	HOXA9	NM_152739	C_SP_37.1.48771	C	chr7	27204227	GGGCGGCCAG
HOXA9_Island_26	HOXA9	NM_152739	C_SP_37.1.48771	C	chr7	27204261	CCCCGCCCCC
HOXA9_Island_40	HOXA9	NM_152739	W_SP_37.1.10064	W	chr7	27204457	CCGGCGTGGA
HOXA9_Island_39	HOXA9	NM_152739	W_SP_37.1.10064	W	chr7	27204454	AGGCCGGCGT
HOXA9_Island_38	HOXA9	NM_152739	W_SP_37.1.10064	W	chr7	27204446	GATCCGGGAG
HOXA9_Island_42	HOXA9	NM_152739	W_SP_37.1.10064	W	chr7	27204468	GCGGCGGCGG
HOXA9_Island_41	HOXA9	NM_152739	W_SP_37.1.10064	W	chr7	27204465	GAGGCGGCGG
HOXA9_Island_37	HOXA9	NM_152739	W_SP_37.1.10064	W	chr7	27204432	CTGGCGGGCC
HOXA9_Island_35	HOXA9	NM_152739	W_SP_37.1.10064	W	chr7	27204406	AGGACGAAGG
HOXA9_Island_36	HOXA9	NM_152739	W_SP_37.1.10064	W	chr7	27204418	GGCTCGAGAG
HOXA9_Island_34	HOXA9	NM_152739	W_SP_37.1.10064	W	chr7	27204400	CCAGCGAGGA
HOXA9_Island_43	HOXA9	NM_152739	W_SP_37.1.10064	W	chr7	27204471	GCGGCGGATT
HOXA9_Island_48	HOXA9	NM_152739	W_SP_37.1.84493	W	chr7	27204563	CCTTCGCTGG
HOXA9_Island_47	HOXA9	NM_152739	W_SP_37.1.84493	W	chr7	27204557	AAGGCGCCTT
HOXA9_Island_53	HOXA9	NM_152739	C_SP_37.1.24150	C	chr7	27204712	GCCCGCGAAG
HOXA9_Island_51	HOXA9	NM_152739	C_SP_37.1.24150	C	chr7	27204670	CAGCGGTTCA
HOXA9_Island_54	HOXA9	NM_152739	C_SP_37.1.24150	C	chr7	27204714	CCGCGAAGGA
HOXA9_Island_57	HOXA9	NM_152739	C_SP_37.1.24150	C	chr7	27204733	GGGCGTGGGC
HOXA9_Island_56	HOXA9	NM_152739	C_SP_37.1.24150	C	chr7	27204729	CACCGGGCGT
HOXA9_Island_55	HOXA9	NM_152739	C_SP_37.1.24150	C	chr7	27204724	GAGCGCACCG
HOXA9_Island_52	HOXA9	NM_152739	C_SP_37.1.24150	C	chr7	27204695	GGCCGGCTGG
HOXA9_Island_50	HOXA9	NM_152739	C_SP_37.1.24150	C	chr7	27204664	GGCCGACAGC
HOXA9_Island_89	HOXA9	NM_152739	C_SP_37.2.59398	C	chr7	27204999	CAACGCTCAG
HOXA9_Island_90	HOXA9	NM_152739	C_SP_37.2.59398	C	chr7	27205012	ATCCGCGGCG
HOXA9_Island_93	HOXA9	NM_152739	C_SP_37.2.59398	C	chr7	27205020	CGTCGGCGCC
HOXA9_Island_91	HOXA9	NM_152739	C_SP_37.2.59398	C	chr7	27205014	CCGCGGCGTC
HOXA9_Island_92	HOXA9	NM_152739	C_SP_37.2.59398	C	chr7	27205017	CGGCGTCGGC
HOXA9_Island_81	HOXA9	NM_152739	C_SP_37.2.59398	C	chr7	27204939	GCTCGGCCAG
HOXA9_Island_84	HOXA9	NM_152739	C_SP_37.2.59398	C	chr7	27204952	CGCCGCCTGC
HOXA9_Island_86	HOXA9	NM_152739	C_SP_37.2.59398	C	chr7	27204982	CCCCGGCGCA
HOXA9_Island_83	HOXA9	NM_152739	C_SP_37.2.59398	C	chr7	27204949	CGTCGCCGCC
HOXA9_Island_88	HOXA9	NM_152739	C_SP_37.2.59398	C	chr7	27204992	TAGCGGCCAA
HOXA9_Island_87	HOXA9	NM_152739	C_SP_37.2.59398	C	chr7	27204985	CGGCGCATAG
HOXA9_Island_82	HOXA9	NM_152739	C_SP_37.2.59398	C	chr7	27204946	CAGCGTCGCC
HOXA9_Island_80	HOXA9	NM_152739	C_SP_37.2.59398	C	chr7	27204930	AGTCGGGGTG
HOXA9_Island_94	HOXA9	NM_152739	C_SP_37.2.59398	C	chr7	27205023	CGGCGCCCAG
HOXA9_Island_79	HOXA9	NM_152739	C_SP_37.2.59398	C	chr7	27204919	GCACGGGCTG
HOXA9_Island_85	HOXA9	NM_152739	C_SP_37.2.59398	C	chr7	27204959	TGCCGGGGAG
HOXA9_Island_87	HOXA9	NM_152739	W_SP_37.2.54230	W	chr7	27204984	CCGGCGCATA
HOXA9_Island_93	HOXA9	NM_152739	W_SP_37.2.54230	W	chr7	27205019	GCGTCGGCGC
HOXA9_Island_90	HOXA9	NM_152739	W_SP_37.2.54230	W	chr7	27205011	CATCCGCGGC
HOXA9_Island_88	HOXA9	NM_152739	W_SP_37.2.54230	W	chr7	27204991	ATAGCGGCCA
HOXA9_Island_89	HOXA9	NM_152739	W_SP_37.2.54230	W	chr7	27204998	CCAACGCTCA
HOXA9_Island_96	HOXA9	NM_152739	W_SP_37.2.54230	W	chr7	27205043	TCCACGTAGT
HOXA9_Island_84	HOXA9	NM_152739	W_SP_37.2.54230	W	chr7	27204951	TCGCCGCCTG
HOXA9_Island_92	HOXA9	NM_152739	W_SP_37.2.54230	W	chr7	27205016	GCGGCGTCGG
HOXA9_Island_91	HOXA9	NM_152739	W_SP_37.2.54230	W	chr7	27205013	TCCGCGGCGT
HOXA9_Island_82	HOXA9	NM_152739	W_SP_37.2.54230	W	chr7	27204945	CCAGCGTCGC
HOXA9_Island_94	HOXA9	NM_152739	W_SP_37.2.54230	W	chr7	27205022	TCGGCGCCCA
HOXA9_Island_86	HOXA9	NM_152739	W_SP_37.2.54230	W	chr7	27204981	TCCCCGGCGC
HOXA9_Island_83	HOXA9	NM_152739	W_SP_37.2.54230	W	chr7	27204948	GCGTCGCCGC
HOXA9_Island_85	HOXA9	NM_152739	W_SP_37.2.54230	W	chr7	27204958	CTGCCGGGGA
HOXA9_Island_95	HOXA9	NM_152739	W_SP_37.2.54230	W	chr7	27205035	GGAACGAGTC
HOXA9_Island_104	HOXA9	NM_152739	C_SP_37.2.34231	C	chr7	27205192	TGCCGGCGCC
HOXA9_Island_107	HOXA9	NM_152739	C_SP_37.2.34231	C	chr7	27205201	CCGCGCCCCC
HOXA9_Island_111	HOXA9	NM_152739	C_SP_37.2.34231	C	chr7	27205225	TCACGTGCCC
HOXA9_Island_106	HOXA9	NM_152739	C_SP_37.2.34231	C	chr7	27205199	GCCCGCGCCC
HOXA9_Island_103	HOXA9	NM_152739	C_SP_37.2.34231	C	chr7	27205160	CACCGGGGGG
HOXA9_Island_110	HOXA9	NM_152739	C_SP_37.2.34231	C	chr7	27205220	GCGCGTCACG
HOXA9_Island_108	HOXA9	NM_152739	C_SP_37.2.34231	C	chr7	27205214	GGCCGTGCGC
HOXA9_Island_112	HOXA9	NM_152739	C_SP_37.2.34231	C	chr7	27205231	GCCCGTCCAG
HOXA9_Island_105	HOXA9	NM_152739	C_SP_37.2.34231	C	chr7	27205195	CGGCGCCCGC
HOXA9_Island_109	HOXA9	NM_152739	C_SP_37.2.34231	C	chr7	27205218	GTGCGCGTCA
HOXA9_Island_127	HOXA9	NM_152739	C_SP_37.2.66352	C	chr7	27205496	GCGCGGGTCC
HOXA9_Island_125	HOXA9	NM_152739	C_SP_37.2.66352	C	chr7	27205480	TCACGCCATC
HOXA9_Island_132	HOXA9	NM_152739	C_SP_37.2.66352	C	chr7	27205522	CAGCGGAGCC
HOXA9_Island_130	HOXA9	NM_152739	C_SP_37.2.66352	C	chr7	27205509	GTGCGAGTGC
HOXA9_Island_128	HOXA9	NM_152739	C_SP_37.2.66352	C	chr7	27205503	TCCCGCGTGC
HOXA9_Island_129	HOXA9	NM_152739	C_SP_37.2.66352	C	chr7	27205505	CCGCGTGCGA
HHOXA9_Island_126	HOXA9	NM_152739	C_SP_37.2.66352	C	chr7	27205494	AGGCGCGGGT
HOXA9_Island_131	HOXA9	NM_152739	C_SP_37.2.66352	C	chr7	27205515	GTGCGGCCAG
HOXA9_Island_140	HOXA9	NM_152739	W_SP_37.2.36604	W	chr7	27205697	TCGCCGTGGC
HOXA9_Island_139	HOXA9	NM_152739	W_SP_37.2.36604	W	chr7	27205694	GCCTCGCCGT
HOXA9_Island_138	HOXA9	NM_152739	W_SP_37.2.36604	W	chr7	27205685	GATTCGTTTG
HOXA9_Island_137	HOXA9	NM_152739	W_SP_37.2.36604	W	chr7	27205672	GAAACGACCA
HOXA9_Island_136	HOXA9	NM_152739	W_SP_37.2.36604	W	chr7	27205666	AAGTCGGAAA
HOXA9_Island_141	HOXA9	NM_152739	W_SP_37.2.36604	W	chr7	27205722	TTTACGAGGA
HOXA9_Island_152	HOXA9	NM_152739	W_SP_37.2.118860	W	chr7	27205857	CAAACGGAGC
HOXA9_Island_150	HOXA9	NM_152739	W_SP_37.2.118860	W	chr7	27205839	TCAACGCAGG
HOXA9_Island_148	HOXA9	NM_152739	W_SP_37.2.118860	W	chr7	27205816	CGGCCGCCCT
HOXA9_Island_154	HOXA9	NM_152739	W_SP_37.2.118860	W	chr7	27205866	CCGCCGCCGG
HOXA9_Island_144	HOXA9	NM_152739	W_SP_37.2.118860	W	chr7	27205791	TCCCCGGGAG
HOXA9_Island_149	HOXA9	NM_152739	W_SP_37.2.118860	W	chr7	27205822	CCCTCGAAAA
HOXA9_Island_151	HOXA9	NM_152739	W_SP_37.2.118860	W	chr7	27205848	GATCCGTCCC
HOXA9_Island_147	HOXA9	NM_152739	W_SP_37.2.118860	W	chr7	27205812	CCCGCGGCCG
HOXA9_Island_145	HOXA9	NM_152739	W_SP_37.2.118860	W	chr7	27205800	GAGGCGAGTT
HOXA9_Island_155	HOXA9	NM_152739	W_SP_37.2.118860	W	chr7	27205869	CCGCCGGCCC
HOXA9_Island_153	HOXA9	NM_152739	W_SP_37.2.118860	W	chr7	27205863	GAGCCGCCGC
HOXA9_Island_146	HOXA9	NM_152739	W_SP_37.2.118860	W	chr7	27205810	TACCCGCGGC
HOXA9_Island_143	HOXA9	NM_152739	W_SP_37.2.118860	W	chr7	27205784	CCTGCGGTCC
HOXA9_Island_156	HOXA9	NM_152739	C_SP_37.3.18761	C	chr7	27205900	GACCGGCCGC
HOXA9_Island_148	HOXA9	NM_152739	C_SP_37.3.18761	C	chr7	27205817	GGCCGCCCTC
HOXA9_Island_154	HOXA9	NM_152739	C_SP_37.3.18761	C	chr7	27205867	CGCCGCCGGC
HOXA9_Island_144	HOXA9	NM_152739	C_SP_37.3.18761	C	chr7	27205792	CCCCGGGAGA
HOXA9_Island_150	HOXA9	NM_152739	C_SP_37.3.18761	C	chr7	27205840	CAACGCAGGA
HOXA9_Island_152	HOXA9	NM_152739	C_SP_37.3.18761	C	chr7	27205858	AAACGGAGCC
HOXA9_Island_153	HOXA9	NM_152739	C_SP_37.3.18761	C	chr7	27205864	AGCCGCCGCC
HOXA9_Island_146	HOXA9	NM_152739	C_SP_37.3.18761	C	chr7	27205811	ACCCGCGGCC
HOXA9_Island_147	HOXA9	NM_152739	C_SP_37.3.18761	C	chr7	27205813	CCGCGGCCGC
HOXA9_Island_145	HOXA9	NM_152739	C_SP_37.3.18761	C	chr7	27205801	AGGCGAGTTT
HOXA9_Island_157	HOXA9	NM_152739	C_SP_37.3.18761	C	chr7	27205904	GGCCGCTCAG
HOXA9_Island_155	HOXA9	NM_152739	C_SP_37.3.18761	C	chr7	27205870	CGCCGGCCCT
HOXA9_Island_149	HOXA9	NM_152739	C_SP_37.3.18761	C	chr7	27205823	CCTCGAAAAG
HOXA9_Island_151	HOXA9	NM_152739	C_SP_37.3.18761	C	chr7	27205849	ATCCGTCCCA
HOXA9_Island_166	HOXA9	NM_152739	W_SP_37.3.137820	W	chr7	27206002	CCCACGGAGG
HOXA9_Island_162	HOXA9	NM_152739	W_SP_37.3.137820	W	chr7	27205959	GGGGCGCCCG
HOXA9_Island_165	HOXA9	NM_152739	W_SP_37.3.137820	W	chr7	27205991	GCTACGAGGA
HOXA9_Island_164	HOXA9	NM_152739	W_SP_37.3.137820	W	chr7	27205980	AATTCGCCTT
HOXA9_Island_160	HOXA9	NM_152739	W_SP_37.3.137820	W	chr7	27205943	TACCCGCCTG
HOXA9_Island_161	HOXA9	NM_152739	W_SP_37.3.137820	W	chr7	27205952	GGAGCGAGGG
HOXA9_Island_163	HOXA9	NM_152739	W_SP_37.3.137820	W	chr7	27205963	CGCCCGGGCA
HOXA9_Island_166	HOXA9	NM_152739	C_SP_37.3.69041	C	chr7	27206003	CCACGGAGGA
HOXA9_Island_169	HOXA9	NM_152739	C_SP_37.3.69041	C	chr7	27206045	GGGCGAAGGT
HOXA9_Island_168	HOXA9	NM_152739	C_SP_37.3.69041	C	chr7	27206034	AGCCGCCACC
HOXA9_Island_179	HOXA9	NM_152739	C_SP_37.3.69041	C	chr7	27206115	GCGCGCCCAG
HOXA9_Island_173	HOXA9	NM_152739	C_SP_37.3.69041	C	chr7	27206083	GCTCGGTCCC
HOXA9_Island_175	HOXA9	NM_152739	C_SP_37.3.69041	C	chr7	27206097	CCTCGACCCC
HOXA9_Island_172	HOXA9	NM_152739	C_SP_37.3.69041	C	chr7	27206079	GCGCGCTCGG
HOXA9_Island_176	HOXA9	NM_152739	C_SP_37.3.69041	C	chr7	27206105	CCACGCACAC
HOXA9_Island_170	HOXA9	NM_152739	C_SP_37.3.69041	C	chr7	27206074	GTGCGGCGCG
HOXA9_Island_171	HOXA9	NM_152739	C_SP_37.3.69041	C	chr7	27206077	CGGCGCGCTC
HOXA9_Island_174	HOXA9	NM_152739	C_SP_37.3.69041	C	chr7	27206090	CCCCGGCCCT
HOXA9_Island_178	HOXA9	NM_152739	C_SP_37.3.69041	C	chr7	27206113	ACGCGCGCCC
HOXA9_Island_167	HOXA9	NM_152739	C_SP_37.3.69041	C	chr7	27206026	GAGCGGCCAG
HOXA9_Island_177	HOXA9	NM_152739	C_SP_37.3.69041	C	chr7	27206111	ACACGCGCGC
HOXA9_Island_180	HOXA9	NM_152739	W_SP_37.3.124479	W	chr7	27206123	AGCCCGCCTT
HOXA9_Island_171	HOXA9	NM_152739	W_SP_37.3.124479	W	chr7	27206076	GCGGCGCGCT
HOXA9_Island_174	HOXA9	NM_152739	W_SP_37.3.124479	W	chr7	27206089	TCCCCGGCCC
HOXA9_Island_178	HOXA9	NM_152739	W_SP_37.3.124479	W	chr7	27206112	CACGCGCGCC
HOXA9_Island_177	HOXA9	NM_152739	W_SP_37.3.124479	W	chr7	27206110	CACACGCGCG
HOXA9_Island_179	HOXA9	NM_152739	W_SP_37.3.124479	W	chr7	27206114	CGCGCGCCCA
HOXA9_Island_181	HOXA9	NM_152739	W_SP_37.3.124479	W	chr7	27206159	CAGGCGCAGG
HOXA9_Island_173	HOXA9	NM_152739	W_SP_37.3.124479	W	chr7	27206082	CGCTCGGTCC
HOXA9_Island_175	HOXA9	NM_152739	W_SP_37.3.124479	W	chr7	27206096	CCCTCGACCC
HOXA9_Island_182	HOXA9	NM_152739	W_SP_37.3.124479	W	chr7	27206165	CAGGCGGCTG
HOXA9_Island_172	HOXA9	NM_152739	W_SP_37.3.124479	W	chr7	27206078	GGCGCGCTCG
HOXA9_Island_176	HOXA9	NM_152739	W_SP_37.3.124479	W	chr7	27206104	CCCACGCACA
HOXA9_Island_170	HOXA9	NM_152739	W_SP_37.3.124479	W	chr7	27206073	TGTGCGGCGC
HOXA9_Island_187	HOXA9	NM_152739	C_SP_37.3.46236	C	chr7	27206291	GTTCGGTTTG
HOXA9_Island_185	HOXA9	NM_152739	C_SP_37.3.46236	C	chr7	27206233	TTGCGCTCCG
HOXA9_Island_184	HOXA9	NM_152739	C_SP_37.3.46236	C	chr7	27206216	GAGCGCTGCA
HOXA9_Island_186	HOXA9	NM_152739	C_SP_37.3.46236	C	chr7	27206238	CTCCGTGAAT
HOXA9_Island_188	HOXA9	NM_152739	C_SP_37.3.46236	C	chr7	27206312	CCTCGCCTAA
HOXA9_Island_190	HOXA9	NM_152739	W_SP_37.3.71697	W	chr7	27206333	GCTCCGGAAC
HOXA9_Island_189	HOXA9	NM_152739	W_SP_37.3.71697	W	chr7	27206325	ACCCCGCAGC
HOXA9_Island_187	HOXA9	NM_152739	W_SP_37.3.71697	W	chr7	27206290	AGTTCGGTTT
HOXA9_Island_192	HOXA9	NM_152739	W_SP_37.3.71697	W	chr7	27206354	GCACCGATGT
HOXA9_Island_193	HOXA9	NM_152739	W_SP_37.3.71697	W	chr7	27206369	GTCCCGGGGC
HOXA9_Island_188	HOXA9	NM_152739	W_SP_37.3.71697	W	chr7	27206311	GCCTCGCCTA
HOXA9_Island_191	HOXA9	NM_152739	W_SP_37.3.71697	W	chr7	27206349	GGCCCGCACC
HOXA9_Island_198	HOXA9	NM_152739	C_SP_37.3.32258	C	chr7	27206444	CTACGGGGCC
HOXA9_Island_201	HOXA9	NM_152739	C_SP_37.3.32258	C	chr7	27206462	CGGCGGAGAG
HOXA9_Island_195	HOXA9	NM_152739	C_SP_37.3.32258	C	chr7	27206378	CCGCGTGAGC
HOXA9_Island_194	HOXA9	NM_152739	C_SP_37.3.32258	C	chr7	27206376	GGCCGCGTGA
HOXA9_Island_200	HOXA9	NM_152739	C_SP_37.3.32258	C	chr7	27206459	ACTCGGCGGA
HOXA9_Island_193	HOXA9	NM_152739	C_SP_37.3.32258	C	chr7	27206370	TCCCGGGGCC
HOXA9_Island_199	HOXA9	NM_152739	C_SP_37.3.32258	C	chr7	27206451	GCCCGGAGAC
HOXA9_Island_197	HOXA9	NM_152739	C_SP_37.3.32258	C	chr7	27206429	CCTCGCCTTG
HOXA9_Island_196	HOXA9	NM_152739	C_SP_37.3.32258	C	chr7	27206422	CTCCGGGCCT
PD-L1/CD274_cg15837913_1	PD-L1/CD274	NM_014143	W_SP_38.1.14014	W	chr9	5449890	AGCTCGGGAT
PD-L1/CD274_Island_3	PD-L1/CD274	NM_014143	C_SP_38.1.20571	C	chr9	5450423	CACCGAAGGT
PD-L1/CD274_Island_2	PD-L1/CD274	NM_014143	C_SP_38.1.20571	C	chr9	5450414	CGCCGATTTC
PD-L1/CD274_Island_5	PD-L1/CD274	NM_014143	C_SP_38.1.20571	C	chr9	5450447	GCCCGGCAAA
PD-L1/CD274_Island_1	PD-L1/CD274	NM_014143	C_SP_38.1.20571	C	chr9	5450411	TTCCGCCGAT
PD-L1/CD274_Island_4	PD-L1/CD274	NM_014143	C_SP_38.1.20571	C	chr9	5450443	CAACGCCCGG
PD-L1/CD274_Island_20	PD-L1/CD274	NM_014143	W_SP_38.1.59576	W	chr9	5450578	GCCGCGCTTC
PD-L1/CD274_Island_15	PD-L1/CD274	NM_014143	W_SP_38.1.59576	W	chr9	5450535	CGCGCGGCCC
PD-L1/CD274_Island_17	PD-L1/CD274	NM_014143	W_SP_38.1.59576	W	chr9	5450559	TTCCCGAGGC
PD-L1/CD274_Island_9	PD-L1/CD274	NM_014143	W_SP_38.1.59576	W	chr9	5450505	CTGGCGCAAC
PD-L1/CD274_Island_16	PD-L1/CD274	NM_014143	W_SP_38.1.59576	W	chr9	5450549	TCTGCGCAGC
PD-L1/CD274_Island_6	PD-L1/CD274	NM_014143	W_SP_38.1.59576	W	chr9	5450482	TGGGCGGGAC
PD-L1/CD274_Island_19	PD-L1/CD274	NM_014143	W_SP_38.1.59576	W	chr9	5450576	CAGCCGCGCT
PD-L1/CD274_Island_14	PD-L1/CD274	NM_014143	W_SP_38.1.59576	W	chr9	5450533	CCCGCGCGGC
PD-L1/CD274_Island_18	PD-L1/CD274	NM_014143	W_SP_38.1.59576	W	chr9	5450567	GCTCCGCACC
PD-L1/CD274_Island_21	PD-L1/CD274	NM_014143	W_SP_38.1.59576	W	chr9	5450588	TGTCCGCCTG
PD-L1/CD274_Island_8	PD-L1/CD274	NM_014143	W_SP_38.1.59576	W	chr9	5450496	CCTCCGGGCC
PD-L1/CD274_Island_13	PD-L1/CD274	NM_014143	W_SP_38.1.59576	W	chr9	5450531	GTCCCGCGCG
PD-L1/CD274_Island_12	PD-L1/CD274	NM_014143	W_SP_38.1.59576	W	chr9	5450526	GGCGCGTCCC
PD-L1/CD274_Island_11	PD-L1/CD274	NM_014143	W_SP_38.1.59576	W	chr9	5450524	CTGGCGCGTC
PD-L1/CD274_Island_7	PD-L1/CD274	NM_014143	W_SP_38.1.59576	W	chr9	5450490	ACCCCGCCTC
PD-L1/CD274_Island_10	PD-L1/CD274	NM_014143	W_SP_38.1.59576	W	chr9	5450510	GCAACGCTGA
PD-L1/CD274_Island_24	PD-L1/CD274	NM_014143	C_SP_38.1.45675	C	chr9	5450619	CCGCGGGTGC
PD-L1/CD274_Island_19	PD-L1/CD274	NM_014143	C_SP_38.1.45675	C	chr9	5450577	AGCCGCGCTT
PD-L1/CD274_Island_22	PD-L1/CD274	NM_014143	C_SP_38.1.45675	C	chr9	5450606	GAGCGTTGTT
PD-L1/CD274_Island_25	PD-L1/CD274	NM_014143	C_SP_38.1.45675	C	chr9	5450629	CCACGGCCCA
PD-L1/CD274_Island_23	PD-L1/CD274	NM_014143	C_SP_38.1.45675	C	chr9	5450617	CTCCGCGGGT
PD-L1/CD274_Island_21	PD-L1/CD274	NM_014143	C_SP_38.1.45675	C	chr9	5450589	GTCCGCCTGC
PD-L1/CD274_Island_18	PD-L1/CD274	NM_014143	C_SP_38.1.45675	C	chr9	5450568	CTCCGCACCA
PD-L1/CD274_Island_20	PD-L1/CD274	NM_014143	C_SP_38.1.45675	C	chr9	5450579	CCGCGCTTCT
PD-L1/CD274_cg13474877_1	PD-L1/CD274	NM_014143	W_SP_38.1.7570	W	chr9	5450724	AACGCGATGG
PD-L1/CD274_cg19724470_1	PD-L1/CD274	NM_014143	C_SP_38.1.63649	C	chr9	5450937	ACACGGGTCC
PD-L1/CD274_cg19724470_1	PD-L1/CD274	NM_014143	W_SP_38.1.9302	W	chr9	5450936	GACACGGGTC
CDKN2A/P16_cg12840719_1	CDKN2A/P16	NM_000077	C_SP_39.27567	C	chr9	21968234	AATCGGGGAT
CDKN2A/P16_Island-1_3	CDKN2A/P16	NM_000077	C_SP_39.72205	C	chr9	21968385	ACCCGCCGCC
CDKN2A/P16_Island-1_5	CDKN2A/P16	NM_000077	C_SP_39.72205	C	chr9	21968394	CACCGCTCTC
CDKN2A/P16_Island-1_2	CDKN2A/P16	NM_000077	C_SP_39.72205	C	chr9	21968373	TCACGTGCAT
CDKN2A/P16_Island-1_6	CDKN2A/P16	NM_000077	C_SP_39.72205	C	chr9	21968436	GCCCGCCTGG
CDKN2A/P16_Island-1_1	CDKN2A/P16	NM_000077	C_SP_39.72205	C	chr9	21968360	TCTCGCAATG
CDKN2A/P16_Island-1_4	CDKN2A/P16	NM_000077	C_SP_39.72205	C	chr9	21968388	CGCCGCCACC
CDKN2A/P16_Island-1_19	CDKN2A/P16	NM_000077	C_SP_39.37773	C	chr9	21968519	GCCCGCAGGG
CDKN2A/P16_Island-1_17	CDKN2A/P16	NM_000077	C_SP_39.37773	C	chr9	21968512	CCGCGCGGCC
CDKN2A/P16_Island-1_16	CDKN2A/P16	NM_000077	C_SP_39.37773	C	chr9	21968510	GACCGCGCGG
CDKN2A/P16_Island-1_13	CDKN2A/P16	NM_000077	C_SP_39.37773	C	chr9	21968488	CGGCGGAGGG
CDKN2A/P16_Island-1_12	CDKN2A/P16	NM_000077	C_SP_39.37773	C	chr9	21968485	ACCCGGCGGA
CDKN2A/P16_Island-1_14	CDKN2A/P16	NM_000077	C_SP_39.37773	C	chr9	21968504	AAGCGCGACC
CDKN2A/P16_Island-1_15	CDKN2A/P16	NM_000077	C_SP_39.37773	C	chr9	21968506	GCGCGACCGC
CDKN2A/P16_Island-1_22	CDKN2A/P16	NM_000077	C_SP_39.37773	C	chr9	21968586	GCGCGAAGGC
CDKN2A/P16_Island-1_23	CDKN2A/P16	NM_000077	C_SP_39.37773	C	chr9	21968592	AGGCGTGAAG
CDKN2A/P16_Island-1_20	CDKN2A/P16	NM_000077	C_SP_39.37773	C	chr9	21968540	AAACGAGTGT
CDKN2A/P16_Island-1_21	CDKN2A/P16	NM_000077	C_SP_39.37773	C	chr9	21968584	AGGCGCGAAG
CDKN2A/P16_Island-1_18	CDKN2A/P16	NM_000077	C_SP_39.37773	C	chr9	21968514	GCGCGGCCCG
CDKN2A/P16_Island-1_25	CDKN2A/P16	NM_000077	W_SP_39.2645	W	chr9	21968646	GGTGCGGAGT
CDKN2A/P16_Island-1_26	CDKN2A/P16	NM_000077	W_SP_39.2645	W	chr9	21968667	CTTGCGATAA
CDKN2A/P16_Island-1_21	CDKN2A/P16	NM_000077	W_SP_39.2645	W	chr9	21968583	CAGGCGCGAA
CDKN2A/P16_Island-1_24	CDKN2A/P16	NM_000077	W_SP_39.2645	W	chr9	21968616	TTCCCGCATC
CDKN2A/P16_Island-1_23	CDKN2A/P16	NM_000077	W_SP_39.2645	W	chr9	21968591	AAGGCGTGAA
CDKN2A/P16_Island-1_22	CDKN2A/P16	NM_000077	W_SP_39.2645	W	chr9	21968585	GGCGCGAAGG
CDKN2A/P16_Island-1_30	CDKN2A/P16	NM_000077	C_SP_39.45426	C	chr9	21968707	CGGCGGAATC
CDKN2A/P16_Island-1_32	CDKN2A/P16	NM_000077	C_SP_39.45426	C	chr9	21968728	CTACGCATGC
CDKN2A/P16_Island-1_29	CDKN2A/P16	NM_000077	C_SP_39.45426	C	chr9	21968704	CCTCGGCGGA
CDKN2A/P16_Island-1_27	CDKN2A/P16	NM_000077	C_SP_39.45426	C	chr9	21968682	GGGCGCCTCA
CDKN2A/P16_Island-1_31	CDKN2A/P16	NM_000077	C_SP_39.45426	C	chr9	21968715	TCCCGTAGCT
CDKN2A/P16_Island-1_26	CDKN2A/P16	NM_000077	C_SP_39.45426	C	chr9	21968668	TTGCGATAAC
CDKN2A/P16_Island-1_28	CDKN2A/P16	NM_000077	C_SP_39.45426	C	chr9	21968697	TGGCGCTCCT
CDKN2A/P16_Island-1_25	CDKN2A/P16	NM_000077	C_SP_39.45426	C	chr9	21968647	GTGCGGAGTG
CDKN2A/P16_Island-2_7	CDKN2A/P16	NM_000077	C_SP_40.15951	C	chr9	21970967	GCGCGCAGGT
CDKN2A/P16_Island-2_5	CDKN2A/P16	NM_000077	C_SP_40.15951	C	chr9	21970963	AGCCGCGCGC
CDKN2A/P16_Island-2_1	CDKN2A/P16	NM_000077	C_SP_40.15951	C	chr9	21970915	TTCCGCGGCA
CDKN2A/P16_Island-2_10	CDKN2A/P16	NM_000077	C_SP_40.15951	C	chr9	21970986	CATCGCGATG
CDKN2A/P16_Island-2_4	CDKN2A/P16	NM_000077	C_SP_40.15951	C	chr9	21970957	CCCCGCAGCC
CDKN2A/P16_Island-2_9	CDKN2A/P16	NM_000077	C_SP_40.15951	C	chr9	21970980	GTGCGACATC
CDKN2A/P16_Island-2_2	CDKN2A/P16	NM_000077	C_SP_40.15951	C	chr9	21970917	CCGCGGCATC
CDKN2A/P16_Island-2_3	CDKN2A/P16	NM_000077	C_SP_40.15951	C	chr9	21970928	ATGCGGGCAT
CDKN2A/P16_Island-2_8	CDKN2A/P16	NM_000077	C_SP_40.15951	C	chr9	21970976	TACCGTGCGA
CDKN2A/P16_Island-2_13	CDKN2A/P16	NM_000077	C_SP_40.15951	C	chr9	21971024	AGACGGCCCC
CDKN2A/P16_Island-2_6	CDKN2A/P16	NM_000077	C_SP_40.15951	C	chr9	21970965	CCGCGCGCAG
CDKN2A/P16_Island-2_11	CDKN2A/P16	NM_000077	C_SP_40.15951	C	chr9	21970988	TCGCGATGGC
CDKN2A/P16_Island-2_12	CDKN2A/P16	NM_000077	C_SP_40.15951	C	chr9	21971016	CCACGGGCAG
CDKN2A/P16_Island-2_11	CDKN2A/P16	NM_000077	W_SP_40.76016	W	chr9	21970987	ATCGCGATGG
CDKN2A/P16_Island-2_12	CDKN2A/P16	NM_000077	W_SP_40.76016	W	chr9	21971015	TCCACGGGCA
CDKN2A/P16_Island-2_6	CDKN2A/P16	NM_000077	W_SP_40.76016	W	chr9	21970964	GCCGCGCGCA
CDKN2A/P16_Island-2_13	CDKN2A/P16	NM_000077	W_SP_40.76016	W	chr9	21971023	CAGACGGCCC
CDKN2A/P16_Island-2_8	CDKN2A/P16	NM_000077	W_SP_40.76016	W	chr9	21970975	GTACCGTGCG
CDKN2A/P16_Island-2_16	CDKN2A/P16	NM_000077	W_SP_40.76016	W	chr9	21971042	CGCACGTCCA
CDKN2A/P16_Island-2_9	CDKN2A/P16	NM_000077	W_SP_40.76016	W	chr9	21970979	CGTGCGACAT
CDKN2A/P16_Island-2_15	CDKN2A/P16	NM_000077	W_SP_40.76016	W	chr9	21971038	ATCGCGCACG
CDKN2A/P16_Island-2_5	CDKN2A/P16	NM_000077	W_SP_40.76016	W	chr9	21970962	CAGCCGCGCG
CDKN2A/P16_Island-2_10	CDKN2A/P16	NM_000077	W_SP_40.76016	W	chr9	21970985	ACATCGCGAT
CDKN2A/P16_Island-2_17	CDKN2A/P16	NM_000077	W_SP_40.76016	W	chr9	21971050	CAGCCGCGCC
CDKN2A/P16_Island-2_4	CDKN2A/P16	NM_000077	W_SP_40.76016	W	chr9	21970956	CCCCCGCAGC
CDKN2A/P16_Island-2_14	CDKN2A/P16	NM_000077	W_SP_40.76016	W	chr9	21971036	GCATCGCGCA
CDKN2A/P16_Island-2_18	CDKN2A/P16	NM_000077	W_SP_40.76016	W	chr9	21971052	GCCGCGCCCC
CDKN2A/P16_Island-2_7	CDKN2A/P16	NM_000077	W_SP_40.76016	W	chr9	21970966	CGCGCGCAGG
CDKN2A/P16_Island-2_33	CDKN2A/P16	NM_000077	C_SP_40.19670	C	chr9	21971179	CTCCGCCACT
CDKN2A/P16_Island-2_25	CDKN2A/P16	NM_000077	C_SP_40.19670	C	chr9	21971115	GCACGGGTCG
CDKN2A/P16_Island-2_32	CDKN2A/P16	NM_000077	C_SP_40.19670	C	chr9	21971160	CGCCGTGGAG
CDKN2A/P16_Island-2_23	CDKN2A/P16	NM_000077	C_SP_40.19670	C	chr9	21971106	CAGCGTCGTG
CDKN2A/P16_Island-2_26	CDKN2A/P16	NM_000077	C_SP_40.19670	C	chr9	21971120	GGTCGGGTGA
CDKN2A/P16_Island-2_27	CDKN2A/P16	NM_000077	C_SP_40.19670	C	chr9	21971133	TGGCGGGGTC
CDKN2A/P16_Island-2_29	CDKN2A/P16	NM_000077	C_SP_40.19670	C	chr9	21971142	CGGCGCAGTT
CDKN2A/P16_Island-2_30	CDKN2A/P16	NM_000077	C_SP_40.19670	C	chr9	21971155	CTCCGCGCCG
CDKN2A/P16_Island-2_22	CDKN2A/P16	NM_000077	C_SP_40.19670	C	chr9	21971099	TCCCGGGCAG
CDKN2A/P16_Island-2_28	CDKN2A/P16	NM_000077	C_SP_40.19670	C	chr9	21971139	GGTCGGCGCA
CDKN2A/P16_Island-2_24	CDKN2A/P16	NM_000077	C_SP_40.19670	C	chr9	21971109	CGTCGTGCAC
CDKN2A/P16_Island-2_31	CDKN2A/P16	NM_000077	C_SP_40.19670	C	chr9	21971157	CCGCGCCGTG
CDKN2A/P16_Island-2_28	CDKN2A/P16	NM_000077	W_SP_40.3840	W	chr9	21971138	GGGTCGGCGC
CDKN2A/P16_Island-2_30	CDKN2A/P16	NM_000077	W_SP_40.3840	W	chr9	21971154	GCTCCGCGCC
CDKN2A/P16_Island-2_34	CDKN2A/P16	NM_000077	W_SP_40.3840	W	chr9	21971185	CACTCGGGCG
CDKN2A/P16_Island-2_35	CDKN2A/P16	NM_000077	W_SP_40.3840	W	chr9	21971189	CGGGCGCTGC
CDKN2A/P16_Island-2_31	CDKN2A/P16	NM_000077	W_SP_40.3840	W	chr9	21971156	TCCGCGCCGT
CDKN2A/P16_Island-2_24	CDKN2A/P16	NM_000077	W_SP_40.3840	W	chr9	21971108	GCGTCGTGCA
CDKN2A/P16_Island-2_25	CDKN2A/P16	NM_000077	W_SP_40.3840	W	chr9	21971114	TGCACGGGTC
CDKN2A/P16_Island-2_33	CDKN2A/P16	NM_000077	W_SP_40.3840	W	chr9	21971178	GCTCCGCCAC
CDKN2A/P16_Island-2_32	CDKN2A/P16	NM_000077	W_SP_40.3840	W	chr9	21971159	GCGCCGTGGA
CDKN2A/P16_Island-2_23	CDKN2A/P16	NM_000077	W_SP_40.3840	W	chr9	21971105	GCAGCGTCGT
CDKN2A/P16_Island-2_29	CDKN2A/P16	NM_000077	W_SP_40.3840	W	chr9	21971141	TCGGCGCAGT
CDKN2A/P16_Island-2_27	CDKN2A/P16	NM_000077	W_SP_40.3840	W	chr9	21971132	GTGGCGGGGT
CDKN2A/P16_Island-2_26	CDKN2A/P16	NM_000077	W_SP_40.3840	W	chr9	21971119	GGGTCGGGTG
CDKN2A/P16_Island-3_2	CDKN2A/P16	NM_000077	C_SP_41.134911	C	chr9	21974588	AATCGAAGCG
CDKN2A/P16_Island-3_4	CDKN2A/P16	NM_000077	C_SP_41.134911	C	chr9	21974624	CTTCGTCCTC
CDKN2A/P16_Island-3_3	CDKN2A/P16	NM_000077	C_SP_41.134911	C	chr9	21974593	AAGCGCTACC
CDKN2A/P16_Island-3_1	CDKN2A/P16	NM_000077	C_SP_41.134911	C	chr9	21974580	TTCCGGAGAA
CDKN2A/P16_Island-3_8	CDKN2A/P16	NM_000077	W_SP_41.117561	W	chr9	21974683	GGATCGGCCT
CDKN2A/P16_Island-3_11	CDKN2A/P16	NM_000077	W_SP_41.117561	W	chr9	21974704	TATTCGGTGC
CDKN2A/P16_Island-3_6	CDKN2A/P16	NM_000077	W_SP_41.117561	W	chr9	21974640	CGCCCGCCAT
CDKN2A/P16_Island-3_7	CDKN2A/P16	NM_000077	W_SP_41.117561	W	chr9	21974656	CTCCCGCTGC
CDKN2A/P16_Island-3_4	CDKN2A/P16	NM_000077	W_SP_41.117561	W	chr9	21974623	ACTTCGTCCT
CDKN2A/P16_Island-3_12	CDKN2A/P16	NM_000077	W_SP_41.117561	W	chr9	21974709	GGTGCGTTGG
CDKN2A/P16_Island-3_9	CDKN2A/P16	NM_000077	W_SP_41.117561	W	chr9	21974690	CCTCCGACCG
CDKN2A/P16_Island-3_5	CDKN2A/P16	NM_000077	W_SP_41.117561	W	chr9	21974636	GAGTCGCCCG
CDKN2A/P16_Island-3_10	CDKN2A/P16	NM_000077	W_SP_41.117561	W	chr9	21974694	CGACCGTAAC
CDKN2A/P16_Island-3_9	CDKN2A/P16	NM_000077	C_SP_41.71673	C	chr9	21974691	CTCCGACCGT
CDKN2A/P16_Island-3_14	CDKN2A/P16	NM_000077	C_SP_41.71673	C	chr9	21974726	CCCCGCCTCC
CDKN2A/P16_Island-3_16	CDKN2A/P16	NM_000077	C_SP_41.71673	C	chr9	21974742	GCCCGCACCT
CDKN2A/P16_Island-3_10	CDKN2A/P16	NM_000077	C_SP_41.71673	C	chr9	21974695	GACCGTAACT
CDKN2A/P16_Island-3_19	CDKN2A/P16	NM_000077	C_SP_41.71673	C	chr9	21974768	GGCCGCGGCC
CDKN2A/P16_Island-3_15	CDKN2A/P16	NM_000077	C_SP_41.71673	C	chr9	21974738	CAGCGCCCGC
CDKN2A/P16_Island-3_13	CDKN2A/P16	NM_000077	C_SP_41.71673	C	chr9	21974720	CAGCGCCCCC
CDKN2A/P16_Island-3_20	CDKN2A/P16	NM_000077	C_SP_41.71673	C	chr9	21974770	CCGCGGCCGT
CDKN2A/P16_Island-3_21	CDKN2A/P16	NM_000077	C_SP_41.71673	C	chr9	21974774	GGCCGTGGCC
CDKN2A/P16_Island-3_12	CDKN2A/P16	NM_000077	C_SP_41.71673	C	chr9	21974710	GTGCGTTGGG
CDKN2A/P16_Island-3_18	CDKN2A/P16	NM_000077	C_SP_41.71673	C	chr9	21974763	CCCCGGGCCG
CDKN2A/P16_Island-3_22	CDKN2A/P16	NM_000077	C_SP_41.71673	C	chr9	21974792	AGCCGAAGGC
CDKN2A/P16_Island-3_8	CDKN2A/P16	NM_000077	C_SP_41.71673	C	chr9	21974684	GATCGGCCTC
CDKN2A/P16_Island-3_11	CDKN2A/P16	NM_000077	C_SP_41.71673	C	chr9	21974705	ATTCGGTGCG
CDKN2A/P16_Island-3_17	CDKN2A/P16	NM_000077	C_SP_41.71673	C	chr9	21974757	ACCCGACCCC
CDKN2A/P16_Island-3_35	CDKN2A/P16	NM_000077	W_SP_41.30086	W	chr9	21974889	GGTCCGCCCC
CDKN2A/P16_Island-3_34	CDKN2A/P16	NM_000077	W_SP_41.30086	W	chr9	21974884	CACGCGGTCC
CDKN2A/P16_Island-3_26	CDKN2A/P16	NM_000077	W_SP_41.30086	W	chr9	21974836	TCCCCGCCGC
CDKN2A/P16_Island-3_28	CDKN2A/P16	NM_000077	W_SP_41.30086	W	chr9	21974843	CGCCCGCTGC
CDKN2A/P16_Island-3_30	CDKN2A/P16	NM_000077	W_SP_41.30086	W	chr9	21974871	CAGCCGCCGA
CDKN2A/P16_Island-3_29	CDKN2A/P16	NM_000077	W_SP_41.30086	W	chr9	21974865	TCTCCGCAGC
CDKN2A/P16_Island-3_36	CDKN2A/P16	NM_000077	W_SP_41.30086	W	chr9	21974934	CCTCCGGTGC
CDKN2A/P16_Island-3_33	CDKN2A/P16	NM_000077	W_SP_41.30086	W	chr9	21974882	CGCACGCGGT
CDKN2A/P16_Island-3_27	CDKN2A/P16	NM_000077	W_SP_41.30086	W	chr9	21974839	CCGCCGCCCG
CDKN2A/P16_Island-3_31	CDKN2A/P16	NM_000077	W_SP_41.30086	W	chr9	21974874	CCGCCGAGCG
CDKN2A/P16_Island-3_32	CDKN2A/P16	NM_000077	W_SP_41.30086	W	chr9	21974878	CGAGCGCACG
CDKN2A/P16_Island-3_35	CDKN2A/P16	NM_000077	C_SP_41.47160	C	chr9	21974890	GTCCGCCCCA
CDKN2A/P16_Island-3_34	CDKN2A/P16	NM_000077	C_SP_41.47160	C	chr9	21974885	ACGCGGTCCG
CDKN2A/P16_Island-3_30	CDKN2A/P16	NM_000077	C_SP_41.47160	C	chr9	21974872	AGCCGCCGAG
CDKN2A/P16_Island-3_29	CDKN2A/P16	NM_000077	C_SP_41.47160	C	chr9	21974866	CTCCGCAGCC
CDKN2A/P16_Island-3_36	CDKN2A/P16	NM_000077	C_SP_41.47160	C	chr9	21974935	CTCCGGTGCT
CDKN2A/P16_Island-3_33	CDKN2A/P16	NM_000077	C_SP_41.47160	C	chr9	21974883	GCACGCGGTC
CDKN2A/P16_Island-3_38	CDKN2A/P16	NM_000077	C_SP_41.47160	C	chr9	21974959	CTCCGACCCT
CDKN2A/P16_Island-3_31	CDKN2A/P16	NM_000077	C_SP_41.47160	C	chr9	21974875	CGCCGAGCGC
CDKN2A/P16_Island-3_37	CDKN2A/P16	NM_000077	C_SP_41.47160	C	chr9	21974944	TGGCGGAAGA
CDKN2A/P16_Island-3_32	CDKN2A/P16	NM_000077	C_SP_41.47160	C	chr9	21974879	GAGCGCACGC
CDKN2A/P16_Island-3_49	CDKN2A/P16	NM_000077	C_SP_41.124154	C	chr9	21975119	AGCCGGAAGC
CDKN2A/P16_Island-3_45	CDKN2A/P16	NM_000077	C_SP_41.124154	C	chr9	21975053	CTCCGAGCAC
CDKN2A/P16_Island-3_46	CDKN2A/P16	NM_000077	C_SP_41.124154	C	chr9	21975064	TAGCGAATGT
CDKN2A/P16_Island-3_48	CDKN2A/P16	NM_000077	C_SP_41.124154	C	chr9	21975106	CCCCGGGGGC
CDKN2A/P16_Island-3_44	CDKN2A/P16	NM_000077	C_SP_41.124154	C	chr9	21975032	GCTCGGAGGA
CDKN2A/P16_Island-3_47	CDKN2A/P16	NM_000077	C_SP_41.124154	C	chr9	21975085	AGTCGCCCCA
CDKN2A/P16_Island-3_45	CDKN2A/P16	NM_000077	W_SP_41.5544	W	chr9	21975052	ACTCCGAGCA
CDKN2A/P16_Island-3_49	CDKN2A/P16	NM_000077	W_SP_41.5544	W	chr9	21975118	CAGCCGGAAG
CDKN2A/P16_Island-3_46	CDKN2A/P16	NM_000077	W_SP_41.5544	W	chr9	21975063	TTAGCGAATG
CDKN2A/P16_Island-3_51	CDKN2A/P16	NM_000077	W_SP_41.5544	W	chr9	21975143	CCAGCGTTGG
CDKN2A/P16_Island-3_48	CDKN2A/P16	NM_000077	W_SP_41.5544	W	chr9	21975105	CCCCCGGGGG
CDKN2A/P16_Island-3_47	CDKN2A/P16	NM_000077	W_SP_41.5544	W	chr9	21975084	AAGTCGCCCC
CDKN2A/P16_Island-3_50	CDKN2A/P16	NM_000077	W_SP_41.5544	W	chr9	21975131	CCCTCGCCAG
CDKN2A/P16_Island-3_55	CDKN2A/P16	NM_000077	C_SP_41.5979	C	chr9	21975220	CCGCGCTCCC
CDKN2A/P16_Island-3_53	CDKN2A/P16	NM_000077	C_SP_41.5979	C	chr9	21975199	CTCCGGCCTC
CDKN2A/P16_Island-3_52	CDKN2A/P16	NM_000077	C_SP_41.5979	C	chr9	21975192	CACCGCCCTC
CDKN2A/P16_Island-3_54	CDKN2A/P16	NM_000077	C_SP_41.5979	C	chr9	21975218	AGCCGCGCTC
CDKN2A/P16_Island-3_58	CDKN2A/P16	NM_000077	C_SP_41.5979	C	chr9	21975256	GTGCGTTCAC
CDKN2A/P16_Island-3_57	CDKN2A/P16	NM_000077	C_SP_41.5979	C	chr9	21975244	AGGCGTGTTT
CDKN2A/P16_Island-3_56	CDKN2A/P16	NM_000077	C_SP_41.5979	C	chr9	21975228	CCCCGCCTGC
CDKN2A/P16_Island-3_59	CDKN2A/P16	NM_000077	W_SP_41.112328	W	chr9	21975279	AATCCGCCCC
CDKN2A/P16_Island-3_58	CDKN2A/P16	NM_000077	W_SP_41.112328	W	chr9	21975255	AGTGCGTTCA
CDKN2A/P16_Island-3_62	CDKN2A/P16	NM_000077	W_SP_41.112328	W	chr9	21975303	CCTCCGCGAT
CDKN2A/P16_Island-3_57	CDKN2A/P16	NM_000077	W_SP_41.112328	W	chr9	21975243	AAGGCGTGTT
CDKN2A/P16_Island-3_60	CDKN2A/P16	NM_000077	W_SP_41.112328	W	chr9	21975285	CCCCCGCCCC
CDKN2A/P16_Island-3_63	CDKN2A/P16	NM_000077	W_SP_41.112328	W	chr9	21975305	TCCGCGATAC
CDKN2A/P16_Island-3_61	CDKN2A/P16	NM_000077	W_SP_41.112328	W	chr9	21975290	GCCCCGTTTC
AKR1C2_cg19648686_1	AKR1C2	NM_205845	C_SP_2.11462	C	chr10	5044993	CTTCGCTGTG
PTEN_Island_1	PTEN	NM_000314	W_SP_3.1.124019	W	chr10	89621773	TCCCCGCGTT
PTEN_Island_7	PTEN	NM_000314	W_SP_3.1.124019	W	chr10	89621822	GGCACGTGTT
PTEN_Island_3	PTEN	NM_000314	W_SP_3.1.124019	W	chr10	89621789	GAATCGGCGG
PTEN_Island_5	PTEN	NM_000314	W_SP_3.1.124019	W	chr10	89621806	CAGGCGGGGA
PTEN_Island_4	PTEN	NM_000314	W_SP_3.1.124019	W	chr10	89621792	TCGGCGGCAG
PTEN_Island_2	PTEN	NM_000314	W_SP_3.1.124019	W	chr10	89621775	CCCGCGTTCT
PTEN_Island_6	PTEN	NM_000314	W_SP_3.1.124019	W	chr10	89621814	GAGGCGGGGG
PTEN_Island_17	PTEN	NM_000314	W_SP_3.1.126669	W	chr10	89621940	GTTCCGCTGC
PTEN_Island_18	PTEN	NM_000314	W_SP_3.1.126669	W	chr10	89621967	ACCCCGAGCA
PTEN_Island_16	PTEN	NM_000314	W_SP_3.1.126669	W	chr10	89621920	GCGGCGCAGG
PTEN_Island_19	PTEN	NM_000314	W_SP_3.1.126669	W	chr10	89621984	AAGACGACTT
PTEN_Island_13	PTEN	NM_000314	W_SP_3.1.126669	W	chr10	89621912	TTTCCGCCGC
PTEN_Island_14	PTEN	NM_000314	W_SP_3.1.126669	W	chr10	89621915	CCGCCGCGGC
PTEN_Island_15	PTEN	NM_000314	W_SP_3.1.126669	W	chr10	89621917	GCCGCGGCGC
PTEN_Island_20	PTEN	NM_000314	W_SP_3.1.126669	W	chr10	89621995	CCTCCGGAGC
PTEN_Island_26	PTEN	NM_000314	C_SP_3.1.55420	C	chr10	89622132	CCCCGCCCAC
PTEN_Island_29	PTEN	NM_000314	C_SP_3.1.55420	C	chr10	89622166	TTCCGTACTT
PTEN_Island_25	PTEN	NM_000314	C_SP_3.1.55420	C	chr10	89622127	CCTCGCCCCG
PTEN_Island_28	PTEN	NM_000314	C_SP_3.1.55420	C	chr10	89622161	TACCGTTCCG
PTEN_Island_27	PTEN	NM_000314	C_SP_3.1.55420	C	chr10	89622140	ACTCGCTGGG
PTEN_Island_41	PTEN	NM_000314	C_SP_3.1.16375	C	chr10	89622261	TCACGGCGGC
PTEN_Island_43	PTEN	NM_000314	C_SP_3.1.16375	C	chr10	89622278	GGGCGGGGCT
PTEN_Island_44	PTEN	NM_000314	C_SP_3.1.16375	C	chr10	89622302	AACCGAGCTT
PTEN_Island_47	PTEN	NM_000314	C_SP_3.1.16375	C	chr10	89622320	CGCCGCGAAC
PTEN_Island_48	PTEN	NM_000314	C_SP_3.1.16375	C	chr10	89622322	CCGCGAACCG
PTEN_Island_45	PTEN	NM_000314	C_SP_3.1.16375	C	chr10	89622314	CTCCGACGCC
PTEN_Island_46	PTEN	NM_000314	C_SP_3.1.16375	C	chr10	89622317	CGACGCCGCG
PTEN_Island_49	PTEN	NM_000314	C_SP_3.1.16375	C	chr10	89622327	AACCGACCTG
PTEN_Island_42	PTEN	NM_000314	C_SP_3.1.16375	C	chr10	89622264	CGGCGGCCAA
PTEN_Island_40	PTEN	NM_000314	C_SP_3.1.16375	C	chr10	89622251	TGCCGGGTTT
PTEN_Island_51	PTEN	NM_000314	W_SP_3.1.83439	W	chr10	89622354	TGCTCGACTC
PTEN_Island_44	PTEN	NM_000314	W_SP_3.1.83439	W	chr10	89622301	GAACCGAGCT
PTEN_Island_47	PTEN	NM_000314	W_SP_3.1.83439	W	chr10	89622319	ACGCCGCGAA
PTEN_Island_48	PTEN	NM_000314	W_SP_3.1.83439	W	chr10	89622321	GCCGCGAACC
PTEN_Island_53	PTEN	NM_000314	W_SP_3.1.83439	W	chr10	89622377	GGAGCGGGCG
PTEN_Island_54	PTEN	NM_000314	W_SP_3.1.83439	W	chr10	89622381	CGGGCGCAGG
PTEN_Island_45	PTEN	NM_000314	W_SP_3.1.83439	W	chr10	89622313	ACTCCGACGC
PTEN_Island_46	PTEN	NM_000314	W_SP_3.1.83439	W	chr10	89622316	CCGACGCCGC
PTEN_Island_49	PTEN	NM_000314	W_SP_3.1.83439	W	chr10	89622326	GAACCGACCT
PTEN_Island_52	PTEN	NM_000314	W_SP_3.1.83439	W	chr10	89622372	GCACCGGAGC
PTEN_Island_50	PTEN	NM_000314	W_SP_3.1.83439	W	chr10	89622338	AGCCCGAGGG
PTEN_Island_64	PTEN	NM_000314	W_SP_3.1.22789	W	chr10	89622547	GAAGCGAGAG
PTEN_Island_60	PTEN	NM_000314	W_SP_3.1.22789	W	chr10	89622497	CGCTCGGCTG
PTEN_Island_59	PTEN	NM_000314	W_SP_3.1.22789	W	chr10	89622493	AGCACGCTCG
PTEN_Island_65	PTEN	NM_000314	W_SP_3.1.22789	W	chr10	89622559	GGGGCGCTGC
PTEN_Island_61	PTEN	NM_000314	W_SP_3.1.22789	W	chr10	89622526	CAAACGAGCC
PTEN_Island_62	PTEN	NM_000314	W_SP_3.1.22789	W	chr10	89622531	GAGCCGAGTT
PTEN_Island_63	PTEN	NM_000314	W_SP_3.1.22789	W	chr10	89622539	TTACCGGGGA
PTEN_Island_57	PTEN	NM_000314	W_SP_3.1.22789	W	chr10	89622470	TCAACGGCTA
PTEN_Island_58	PTEN	NM_000314	W_SP_3.1.22789	W	chr10	89622484	TTCACGTTCA
PTEN_Island_73	PTEN	NM_000314	W_SP_3.2.42845	W	chr10	89622739	AGAGCGAATG
PTEN_Island_76	PTEN	NM_000314	W_SP_3.2.42845	W	chr10	89622757	GCCGCGGAAA
PTEN_Island_70	PTEN	NM_000314	W_SP_3.2.42845	W	chr10	89622704	CGAACGATTG
PTEN_Island_72	PTEN	NM_000314	W_SP_3.2.42845	W	chr10	89622721	ACAGCGGTGC
PTEN_Island_74	PTEN	NM_000314	W_SP_3.2.42845	W	chr10	89622752	TCCACGCCGC
PTEN_Island_75	PTEN	NM_000314	W_SP_3.2.42845	W	chr10	89622755	ACGCCGCGGA
PTEN_Island_71	PTEN	NM_000314	W_SP_3.2.42845	W	chr10	89622715	GATCCGACAG
PTEN_Island_69	PTEN	NM_000314	W_SP_3.2.42845	W	chr10	89622700	TCTGCGAACG
PTEN_Island_79	PTEN	NM_000314	C_SP_3.2.18969	C	chr10	89622885	ACTCGAGTCA
PTEN_Island_81	PTEN	NM_000314	C_SP_3.2.18969	C	chr10	89622944	CCCCGCCCCA
PTEN_Island_80	PTEN	NM_000314	C_SP_3.2.18969	C	chr10	89622906	CAACGCACCC
PTEN_Island_78	PTEN	NM_000314	C_SP_3.2.18969	C	chr10	89622839	CAGCGTGGTC
PTEN_Island_80	PTEN	NM_000314	W_SP_3.2.9163	W	chr10	89622905	TCAACGCACC
PTEN_Island_79	PTEN	NM_000314	W_SP_3.2.9163	W	chr10	89622884	GACTCGAGTC
PTEN_Island_81	PTEN	NM_000314	W_SP_3.2.9163	W	chr10	89622943	CCCCCGCCCC
PTEN_Island_82	PTEN	NM_000314	W_SP_3.2.9163	W	chr10	89622969	CCTCCGGCTG
PTEN_Island_88	PTEN	NM_000314	C_SP_3.2.90191	C	chr10	89623036	AGCCGCAGCA
PTEN_Island_89	PTEN	NM_000314	C_SP_3.2.90191	C	chr10	89623061	TGGCGGCTGG
PTEN_Island_90	PTEN	NM_000314	C_SP_3.2.90191	C	chr10	89623072	AACCGGCCCG
PTEN_Island_85	PTEN	NM_000314	C_SP_3.2.90191	C	chr10	89623014	CCTCGCCTCG
PTEN_Island_86	PTEN	NM_000314	C_SP_3.2.90191	C	chr10	89623019	CCTCGCGTTG
PTEN_Island_87	PTEN	NM_000314	C_SP_3.2.90191	C	chr10	89623021	TCGCGTTGCT
PTEN_Island_84	PTEN	NM_000314	C_SP_3.2.90191	C	chr10	89623005	GCTCGTTATC
PTEN_Island_91	PTEN	NM_000314	C_SP_3.2.90191	C	chr10	89623077	GCCCGAGCAA
PTEN_Island_90	PTEN	NM_000314	W_SP_3.2.37544	W	chr10	89623071	GAACCGGCCC
PTEN_Island_89	PTEN	NM_000314	W_SP_3.2.37544	W	chr10	89623060	CTGGCGGCTG
PTEN_Island_92	PTEN	NM_000314	W_SP_3.2.37544	W	chr10	89623122	CCTGCGGCTT
PTEN_Island_91	PTEN	NM_000314	W_SP_3.2.37544	W	chr10	89623076	GGCCCGAGCA
PTEN_Island_124	PTEN	NM_000314	W_SP_3.2.41815	W	chr10	89623357	CGCTCGGCGC
PTEN_Island_127	PTEN	NM_000314	W_SP_3.2.41815	W	chr10	89623370	GACGCGACTG
PTEN_Island_122	PTEN	NM_000314	W_SP_3.2.41815	W	chr10	89623351	GATACGCGCT
PTEN_Island_125	PTEN	NM_000314	W_SP_3.2.41815	W	chr10	89623360	TCGGCGCTGG
PTEN_Island_126	PTEN	NM_000314	W_SP_3.2.41815	W	chr10	89623368	GGGACGCGAC
PTEN_Island_128	PTEN	NM_000314	W_SP_3.2.41815	W	chr10	89623376	ACTGCGCTCA
PTEN_Island_131	PTEN	NM_000314	W_SP_3.2.41815	W	chr10	89623442	GAGGCGAGGC
PTEN_Island_132	PTEN	NM_000314	W_SP_3.2.41815	W	chr10	89623448	AGGCCGGGCT
PTEN_Island_120	PTEN	NM_000314	W_SP_3.2.41815	W	chr10	89623336	TATGCGCTGC
PTEN_Island_123	PTEN	NM_000314	W_SP_3.2.41815	W	chr10	89623353	TACGCGCTCG
PTEN_Island_129	PTEN	NM_000314	W_SP_3.2.41815	W	chr10	89623394	CTCTCGGAAG
PTEN_Island_121	PTEN	NM_000314	W_SP_3.2.41815	W	chr10	89623341	GCTGCGGCAG
PTEN_Island_130	PTEN	NM_000314	W_SP_3.2.41815	W	chr10	89623432	GAGCCGCTGT
PTEN_Island_156	PTEN	NM_000314	W_SP_3.2.49549	W	chr10	89623621	TCCTCGGCTT
PTEN_Island_145	PTEN	NM_000314	W_SP_3.2.49549	W	chr10	89623545	gagccggccg
PTEN_Island_144	PTEN	NM_000314	W_SP_3.2.49549	W	chr10	89623537	ccctcgggga
PTEN_Island_141	PTEN	NM_000314	W_SP_3.2.49549	W	chr10	89623520	CAgccgcggg
PTEN_Island_147	PTEN	NM_000314	W_SP_3.2.49549	W	chr10	89623556	cctgcggcgg
PTEN_Island_153	PTEN	NM_000314	W_SP_3.2.49549	W	chr10	89623581	TTCTCGCCTC
PTEN_Island_142	PTEN	NM_000314	W_SP_3.2.49549	W	chr10	89623522	gccgcggggg
PTEN_Island_146	PTEN	NM_000314	W_SP_3.2.49549	W	chr10	89623549	cggccggcct
PTEN_Island_148	PTEN	NM_000314	W_SP_3.2.49549	W	chr10	89623559	gcggcggcgg
PTEN_Island_149	PTEN	NM_000314	W_SP_3.2.49549	W	chr10	89623562	gcggcggcag
PTEN_Island_143	PTEN	NM_000314	W_SP_3.2.49549	W	chr10	89623531	gcagcgccct
PTEN_Island_151	PTEN	NM_000314	W_SP_3.2.49549	W	chr10	89623571	gcggcggcgT
PTEN_Island_152	PTEN	NM_000314	W_SP_3.2.49549	W	chr10	89623574	gcggcgTTTC
PTEN_Island_150	PTEN	NM_000314	W_SP_3.2.49549	W	chr10	89623568	gcagcggcgg
PTEN_Island_154	PTEN	NM_000314	W_SP_3.2.49549	W	chr10	89623592	TCTTCGTCTT
PTEN_Island_155	PTEN	NM_000314	W_SP_3.2.49549	W	chr10	89623605	TAACCGTGCA
PTEN_Island_180	PTEN	NM_000314	C_SP_3.3.46776	C	chr10	89623846	ACACGGCGGC
PTEN_Island_182	PTEN	NM_000314	C_SP_3.3.46776	C	chr10	89623852	CGGCGGCGGC
PTEN_Island_181	PTEN	NM_000314	C_SP_3.3.46776	C	chr10	89623849	CGGCGGCGGC
PTEN_Island_183	PTEN	NM_000314	C_SP_3.3.46776	C	chr10	89623855	CGGCGGCGGC
PTEN_Island_178	PTEN	NM_000314	C_SP_3.3.46776	C	chr10	89623806	GAACGCCGGA
PTEN_Island_184	PTEN	NM_000314	C_SP_3.3.46776	C	chr10	89623858	CGGCGGCTGG
PTEN_Island_179	PTEN	NM_000314	C_SP_3.3.46776	C	chr10	89623809	CGCCGGAGAG
PTEN_Island_177	PTEN	NM_000314	C_SP_3.3.46776	C	chr10	89623778	AGTCGCCTGT
PTEN_Island_203	PTEN	NM_000314	W_SP_3.3.29468	W	chr10	89623998	CCGCCGCTGC
PTEN_Island_202	PTEN	NM_000314	W_SP_3.3.29468	W	chr10	89623995	CTGCCGCCGC
PTEN_Island_191	PTEN	NM_000314	W_SP_3.3.29468	W	chr10	89623911	ccgccgcacc
PTEN_Island_193	PTEN	NM_000314	W_SP_3.3.29468	W	chr10	89623927	ggcccgggct
PTEN_Island_200	PTEN	NM_000314	W_SP_3.3.29468	W	chr10	89623973	TATTCGTCTT
PTEN_Island_190	PTEN	NM_000314	W_SP_3.3.29468	W	chr10	89623908	ccgccgccgc
PTEN_Island_187	PTEN	NM_000314	W_SP_3.3.29468	W	chr10	89623898	CTCCCGTgcg
PTEN_Island_198	PTEN	NM_000314	W_SP_3.3.29468	W	chr10	89623957	CAGCCGTTCG
PTEN_Island_188	PTEN	NM_000314	W_SP_3.3.29468	W	chr10	89623902	CGTgcgccgc
PTEN_Island_199	PTEN	NM_000314	W_SP_3.3.29468	W	chr10	89623961	CGTTCGGAGG
PTEN_Island_192	PTEN	NM_000314	W_SP_3.3.29468	W	chr10	89623920	cccccgtggc
PTEN_Island_195	PTEN	NM_000314	W_SP_3.3.29468	W	chr10	89623941	aggccgccgg
PTEN_Island_201	PTEN	NM_000314	W_SP_3.3.29468	W	chr10	89623989	ATTCCGCTGC
PTEN_Island_196	PTEN	NM_000314	W_SP_3.3.29468	W	chr10	89623944	ccgccggcgg
PTEN_Island_197	PTEN	NM_000314	W_SP_3.3.29468	W	chr10	89623947	ccggcggAGG
PTEN_Island_189	PTEN	NM_000314	W_SP_3.3.29468	W	chr10	89623905	gcgccgccgc
PTEN_Island_194	PTEN	NM_000314	W_SP_3.3.29468	W	chr10	89623934	gctccggagg
PTEN_Island_208	PTEN	NM_000314	C_SP_3.3.45449	C	chr10	89624085	CTGCGGTCCA
PTEN_Island_211	PTEN	NM_000314	C_SP_3.3.45449	C	chr10	89624111	GAGCGAGGGG
PTEN_Island_206	PTEN	NM_000314	C_SP_3.3.45449	C	chr10	89624063	CGCCGCAGCA
PTEN_Island_209	PTEN	NM_000314	C_SP_3.3.45449	C	chr10	89624100	AAGCGGCGGC
PTEN_Island_210	PTEN	NM_000314	C_SP_3.3.45449	C	chr10	89624103	CGGCGGCAGA
PTEN_Island_207	PTEN	NM_000314	C_SP_3.3.45449	C	chr10	89624079	ACCCGGCTGC
PTEN_Island_204	PTEN	NM_000314	C_SP_3.3.45449	C	chr10	89624040	AGTCGCTGCA
PTEN_Island_212	PTEN	NM_000314	C_SP_3.3.45449	C	chr10	89624128	TACCGCCAAG
PTEN_Island_205	PTEN	NM_000314	C_SP_3.3.45449	C	chr10	89624060	AGCCGCCGCA
PTEN_cg02307823_1	PTEN	NM_000314	C_SP_4.290	C	chr10	89675902	TTCCGCCTTT
ABCC2_cg19378330_1	ABCC2	NM_000392	W_SP_5.4943	W	chr10	101605988	CCTTCGGCTT
TMPRSS4_cg05775918_1	TMPRSS4	NM_019894	C_SP_6.58932	C	chr11	117947556	GGGCGGAAAC
TMPRSS4_cg25116503_1	TMPRSS4	NM_019894	W_SP_6.21474	W	chr11	117947657	AGGCCGAAGG
TMPRSS4_cg03634928_1	TMPRSS4	NM_019894	W_SP_6.21474	W	chr11	117947611	CAGGCGGGAA
TMPRSS4_cg27300950_1	TMPRSS4	NM_019894	W_SP_6.21474	W	chr11	117947628	GTTACGCCTT
TMPRSS4_cg22957898_1	TMPRSS4	NM_019894	C_SP_6.41804	C	chr11	117947878	ACTCGGGCCT
TXNRD1_cg03331715_1	TXNRD1	NM_001093771	C_SP_7.3440	C	chr12	104689088	CAGCGCCTGA
GPX2_cg10880599_1	GPX2	NM_002083	C_SP_8.515	C	chr14	65408481	ACTCGAGGTG
GPX2_cg09643186_1	GPX2	NM_002083	W_SP_9.14527	W	chr14	65409452	GAAGCGCAGA
GPX2_cg26155983_1	GPX2	NM_002083	C_SP_10.2529	C	chr14	65410146	GTGCGTGGTG
KEAP1_cg01586432_1	KEAP1	NM_203500	C_SP_11.25304	C	chr19	10597017	TGCCGGCATG
KEAP1_cg02337283_1	KEAP1	NM_203500	C_SP_12.49531	C	chr19	10599977	CCACGCTGTT
KEAP1_cg22779878_1	KEAP1	NM_203500	C_SP_12.65943	C	chr19	10600447	AGACGATTGA
KEAP1_Island_4	KEAP1	NM_203500	W_SP_13.15832	W	chr19	10602296	CCGACGGCAT
KEAP1_Island_9	KEAP1	NM_203500	W_SP_13.15832	W	chr19	10602347	GGCACGCTCA
KEAP1_Island_6	KEAP1	NM_203500	W_SP_13.15832	W	chr19	10602329	ACCCCGATGC
KEAP1_Island_7	KEAP1	NM_203500	W_SP_13.15832	W	chr19	10602334	GATGCGGTTA
KEAP1_Island_1	KEAP1	NM_203500	W_SP_13.15832	W	chr19	10602281	CAGCCGTGGG
KEAP1_Island_3	KEAP1	NM_203500	W_SP_13.15832	W	chr19	10602293	CCGCCGACGG
KEAP1_Island_5	KEAP1	NM_203500	W_SP_13.15832	W	chr19	10602314	CCATCGATGA
KEAP1_Island_8	KEAP1	NM_203500	W_SP_13.15832	W	chr19	10602340	GTTACGGGGC
KEAP1_Island_2	KEAP1	NM_203500	W_SP_13.15832	W	chr19	10602290	GAGCCGCCGA
KEAP1_Island_22	KEAP1	NM_203500	W_SP_13.95616	W	chr19	10602479	CAGCCGGCCA
KEAP1_Island_19	KEAP1	NM_203500	W_SP_13.95616	W	chr19	10602452	ACGGCGTACA
KEAP1_Island_21	KEAP1	NM_203500	W_SP_13.95616	W	chr19	10602473	ACCACGCAGC
KEAP1_Island_16	KEAP1	NM_203500	W_SP_13.95616	W	chr19	10602429	CGGGCGAGTT
KEAP1_Island_20	KEAP1	NM_203500	W_SP_13.95616	W	chr19	10602464	AGCCCGCCCA
KEAP1_Island_27	KEAP1	NM_203500	W_SP_13.95616	W	chr19	10602517	CAACCGGAGC
KEAP1_Island_23	KEAP1	NM_203500	W_SP_13.95616	W	chr19	10602488	AGGCCGCTCC
KEAP1_Island_18	KEAP1	NM_203500	W_SP_13.95616	W	chr19	10602449	CCCACGGCGT
KEAP1_Island_15	KEAP1	NM_203500	W_SP_13.95616	W	chr19	10602425	CCGTCGGGCG
KEAP1_Island_24	KEAP1	NM_203500	W_SP_13.95616	W	chr19	10602493	GCTCCGCGGC
KEAP1_Island_14	KEAP1	NM_203500	W_SP_13.95616	W	chr19	10602422	TTGCCGTCGG
KEAP1_Island_17	KEAP1	NM_203500	W_SP_13.95616	W	chr19	10602443	CTGCCGCCCA
KEAP1_Island_13	KEAP1	NM_203500	W_SP_13.95616	W	chr19	10602413	GAGTCGGTGT
KEAP1_Island_26	KEAP1	NM_203500	W_SP_13.95616	W	chr19	10602510	GGTCCGCCAA
KEAP1_Island_25	KEAP1	NM_203500	W_SP_13.95616	W	chr19	10602495	TCCGCGGCAC
KEAP1_Island_30	KEAP1	NM_203500	C_SP_13.121572	C	chr19	10602572	TGTCGGAAGT
KEAP1_Island_34	KEAP1	NM_203500	C_SP_13.121572	C	chr19	10602602	AGGCGGCCCA
KEAP1_Island_31	KEAP1	NM_203500	C_SP_13.121572	C	chr19	10602582	AGCCGCCCGC
KEAP1_Island_32	KEAP1	NM_203500	C_SP_13.121572	C	chr19	10602586	GCCCGCGGTG
KEAP1_Island_29	KEAP1	NM_203500	C_SP_13.121572	C	chr19	10602565	GAGCGACTGT
KEAP1_Island_33	KEAP1	NM_203500	C_SP_13.121572	C	chr19	10602588	CCGCGGTGTA
KEAP1_Island_28	KEAP1	NM_203500	C_SP_13.121572	C	chr19	10602531	TGCCGTCACT
KEAP1_Island_37	KEAP1	NM_203500	W_SP_13.2542	W	chr19	10602636	CCTGCGTGGG
KEAP1_Island_32	KEAP1	NM_203500	W_SP_13.2542	W	chr19	10602585	CGCCCGCGGT
KEAP1_Island_38	KEAP1	NM_203500	W_SP_13.2542	W	chr19	10602662	TCCTCGAAGA
KEAP1_Island_36	KEAP1	NM_203500	W_SP_13.2542	W	chr19	10602619	CGCCCGGCAG
KEAP1_Island_33	KEAP1	NM_203500	W_SP_13.2542	W	chr19	10602587	CCCGCGGTGT
KEAP1_Island_34	KEAP1	NM_203500	W_SP_13.2542	W	chr19	10602601	CAGGCGGCCC
KEAP1_Island_31	KEAP1	NM_203500	W_SP_13.2542	W	chr19	10602581	TAGCCGCCCG
KEAP1_Island_35	KEAP1	NM_203500	W_SP_13.2542	W	chr19	10602615	TGGGCGCCCG
KEAP1_Island_40	KEAP1	NM_203500	C_SP_13.124953	C	chr19	10602699	AGTCGGACTG
KEAP1_Island_41	KEAP1	NM_203500	C_SP_13.124953	C	chr19	10602714	TCTCGCACTT
KEAP1_Island_38	KEAP1	NM_203500	C_SP_13.124953	C	chr19	10602663	CCTCGAAGAT
KEAP1_Island_39	KEAP1	NM_203500	C_SP_13.124953	C	chr19	10602692	CAGCGGGAGT
KEAP1_Island_53	KEAP1	NM_203500	W_SP_13.164974	W	chr19	10602812	CAGTCGTACT
KEAP1_Island_55	KEAP1	NM_203500	W_SP_13.164974	W	chr19	10602848	ACCTCGGACT
KEAP1_Island_51	KEAP1	NM_203500	W_SP_13.164974	W	chr19	10602799	CCGTCGCTGT
KEAP1_Island_56	KEAP1	NM_203500	W_SP_13.164974	W	chr19	10602854	GACTCGCAGC
KEAP1_Island_60	KEAP1	NM_203500	W_SP_13.164974	W	chr19	10602877	GTCCCGGCTG
KEAP1_Island_54	KEAP1	NM_203500	W_SP_13.164974	W	chr19	10602836	CAGGCGTGGA
KEAP1_Island_50	KEAP1	NM_203500	W_SP_13.164974	W	chr19	10602796	GAACCGTCGC
KEAP1_Island_48	KEAP1	NM_203500	W_SP_13.164974	W	chr19	10602780	GCAGCGCCTG
KEAP1_Island_59	KEAP1	NM_203500	W_SP_13.164974	W	chr19	10602872	AGGTCGTCCC
KEAP1_Island_47	KEAP1	NM_203500	W_SP_13.164974	W	chr19	10602772	GGCCCGCAGC
KEAP1_Island_58	KEAP1	NM_203500	W_SP_13.164974	W	chr19	10602863	CGCACGTTCA
KEAP1_Island_45	KEAP1	NM_203500	W_SP_13.164974	W	chr19	10602763	GCAGCGCACG
KEAP1_Island_52	KEAP1	NM_203500	W_SP_13.164974	W	chr19	10602806	TGTTCGCAGT
KEAP1_Island_46	KEAP1	NM_203500	W_SP_13.164974	W	chr19	10602767	CGCACGGCCC
KEAP1_Island_49	KEAP1	NM_203500	W_SP_13.164974	W	chr19	10602788	TGGACGTAGA
KEAP1_Island_57	KEAP1	NM_203500	W_SP_13.164974	W	chr19	10602859	GCAGCGCACG
KEAP1_Island_50	KEAP1	NM_203500	C_SP_13.44975	C	chr19	10602797	AACCGTCGCT
KEAP1_Island_59	KEAP1	NM_203500	C_SP_13.44975	C	chr19	10602873	GGTCGTCCCG
KEAP1_Island_51	KEAP1	NM_203500	C_SP_13.44975	C	chr19	10602800	CGTCGCTGTT
KEAP1_Island_58	KEAP1	NM_203500	C_SP_13.44975	C	chr19	10602864	GCACGTTCAG
KEAP1_Island_54	KEAP1	NM_203500	C_SP_13.44975	C	chr19	10602837	AGGCGTGGAA
KEAP1_Island_53	KEAP1	NM_203500	C_SP_13.44975	C	chr19	10602813	AGTCGTACTT
KEAP1_Island_55	KEAP1	NM_203500	C_SP_13.44975	C	chr19	10602849	CCTCGGACTC
KEAP1_Island_52	KEAP1	NM_203500	C_SP_13.44975	C	chr19	10602807	GTTCGCAGTC
KEAP1_Island_57	KEAP1	NM_203500	C_SP_13.44975	C	chr19	10602860	CAGCGCACGT
KEAP1_Island_56	KEAP1	NM_203500	C_SP_13.44975	C	chr19	10602855	ACTCGCAGCG
KEAP1_Island_60	KEAP1	NM_203500	C_SP_13.44975	C	chr19	10602878	TCCCGGCTGA
KEAP1_cg20226327_1	KEAP1	NM_203500	W_SP_13.113939	W	chr19	10602960	GGGACGGGCT
KEAP1_cg24892871_1	KEAP1	NM_203500	C_SP_14.27137	C	chr19	10611044	CTACGCAATT
KEAP1_cg26988016_1	KEAP1	NM_203500	C_SP_15.1.92426	C	chr19	10612803	CTGCGCAGGG
KEAP1_cg15204119_1	KEAP1	NM_203500	C_SP_15.1.178276	C	chr19	10613181	TCCCGGGCCA
KEAP1_cg26500801_1	KEAP1	NM_203500	C_SP_15.2.21174	C	chr19	10613856	ACCCGCGCAC
KEAP1_cg25801292_1	KEAP1	NM_203500	C_SP_15.2.102525	C	chr19	10614273	GTCCGGCGGC
KEAP1_cg12095186_1	KEAP1	NM_203500	C_SP_16.26839	C	chr19	10615098	gggcgcttac
SRXN1_cg18484212_1	SRXN1	NM_080725	W_SP_24.25113	W	chr20	631461	CAGCCGTGCC
HAR1B_Island_14	HAR1B	NR_003245	C_SP_25.1.47790	C	chr20	61733384	CCGCGCCCGG
HAR1B_Island_11	HAR1B	NR_003245	C_SP_25.1.47790	C	chr20	61733370	GCCCGGACTC
HAR1B_Island_16	HAR1B	NR_003245	C_SP_25.1.47790	C	chr20	61733397	CTGCGCAATC
HAR1B_Island_10	HAR1B	NR_003245	C_SP_25.1.47790	C	chr20	61733364	CCACGAGCCC
HAR1B_Island_15	HAR1B	NR_003245	C_SP_25.1.47790	C	chr20	61733388	GCCCGGGAGC
HAR1B_Island_9	HAR1B	NR_003245	C_SP_25.1.47790	C	chr20	61733355	CGGCGCTCCC
HAR1B_Island_13	HAR1B	NR_003245	C_SP_25.1.47790	C	chr20	61733382	CGCCGCGCCC
HAR1B_Island_8	HAR1B	NR_003245	C_SP_25.1.47790	C	chr20	61733352	AGCCGGCGCT
HAR1B_Island_6	HAR1B	NR_003245	C_SP_25.1.47790	C	chr20	61733337	CTCCGCGGGC
HAR1B_Island_21	HAR1B	NR_003245	C_SP_25.1.47790	C	chr20	61733427	CACCGGCTGG
HAR1B_Island_19	HAR1B	NR_003245	C_SP_25.1.47790	C	chr20	61733418	CGCCGGCGCC
HAR1B_Island_17	HAR1B	NR_003245	C_SP_25.1.47790	C	chr20	61733403	AATCGGCTGC
HAR1B_Island_12	HAR1B	NR_003245	C_SP_25.1.47790	C	chr20	61733379	CTCCGCCGCG
HAR1B_Island_7	HAR1B	NR_003245	C_SP_25.1.47790	C	chr20	61733339	CCGCGGGCTC
HAR1B_Island_18	HAR1B	NR_003245	C_SP_25.1.47790	C	chr20	61733415	AGACGCCGGC
HAR1B_Island_20	HAR1B	NR_003245	C_SP_25.1.47790	C	chr20	61733421	CGGCGCCACC
HAR1B_Island_26	HAR1B	NR_003245	C_SP_25.1.38467	C	chr20	61733520	CAACGTGTCA
HAR1B_Island_31	HAR1B	NR_003245	C_SP_25.1.38467	C	chr20	61733560	CGGCGGAAAT
HAR1B_Island_25	HAR1B	NR_003245	C_SP_25.1.38467	C	chr20	61733509	AGACGTTACA
HAR1B_Island_28	HAR1B	NR_003245	C_SP_25.1.38467	C	chr20	61733547	AGACGCACGT
HAR1B_Island_24	HAR1B	NR_003245	C_SP_25.1.38467	C	chr20	61733500	AAACGGAGGA
HAR1B_Island_30	HAR1B	NR_003245	C_SP_25.1.38467	C	chr20	61733557	CAGCGGCGGA
HAR1B_Island_29	HAR1B	NR_003245	C_SP_25.1.38467	C	chr20	61733551	GCACGTCAGC
HAR1B_Island_27	HAR1B	NR_003245	C_SP_25.1.38467	C	chr20	61733541	GGGCGTAGAC
HAR1B_Island_65	HAR1B	NR_003245	C_SP_25.1.32317	C	chr20	61733820	CACCGAGGCC
HAR1B_Island_67	HAR1B	NR_003245	C_SP_25.1.32317	C	chr20	61733834	GGCCGGGAGG
HAR1B_Island_60	HAR1B	NR_003245	C_SP_25.1.32317	C	chr20	61733787	AGGCGAGACG
HAR1B_Island_66	HAR1B	NR_003245	C_SP_25.1.32317	C	chr20	61733828	CCACGGGGCC
HAR1B_Island_56	HAR1B	NR_003245	C_SP_25.1.32317	C	chr20	61733760	TGCCGAGGTC
HAR1B_Island_64	HAR1B	NR_003245	C_SP_25.1.32317	C	chr20	61733811	AACCGAGGTC
HAR1B_Island_54	HAR1B	NR_003245	C_SP_25.1.32317	C	chr20	61733752	CCGCGGCGTG
HAR1B_Island_57	HAR1B	NR_003245	C_SP_25.1.32317	C	chr20	61733769	CAGCGGCGCG
HAR1B_Island_61	HAR1B	NR_003245	C_SP_25.1.32317	C	chr20	61733792	AGACGGTCAC
HAR1B_Island_63	HAR1B	NR_003245	C_SP_25.1.32317	C	chr20	61733802	GGACGCCTGA
HAR1B_Island_59	HAR1B	NR_003245	C_SP_25.1.32317	C	chr20	61733774	GCGCGGAGCC
HAR1B_Island_55	HAR1B	NR_003245	C_SP_25.1.32317	C	chr20	61733755	CGGCGTGCCG
HAR1B_Island_58	HAR1B	NR_003245	C_SP_25.1.32317	C	chr20	61733772	CGGCGCGGAG
HAR1B_Island_53	HAR1B	NR_003245	C_SP_25.1.32317	C	chr20	61733750	GCCCGCGGCG
HAR1B_Island_62	HAR1B	NR_003245	C_SP_25.1.32317	C	chr20	61733798	TCACGGACGC
HAR1B_Island_72	HAR1B	NR_003245	W_SP_25.1.88295	W	chr20	61733914	GCCCCGGGGA
HAR1B_Island_70	HAR1B	NR_003245	W_SP_25.1.88295	W	chr20	61733876	AGGCCGGCCA
HAR1B_Island_78	HAR1B	NR_003245	W_SP_25.1.88295	W	chr20	61733950	AGAGCGGCCC
HAR1B_Island_76	HAR1B	NR_003245	W_SP_25.1.88295	W	chr20	61733937	GGGCCGAGCG
HAR1B_Island_79	HAR1B	NR_003245	W_SP_25.1.88295	W	chr20	61733963	CCCTCGCGAG
HAR1B_Island_73	HAR1B	NR_003245	W_SP_25.1.88295	W	chr20	61733925	CCCCCGACAC
HAR1B_Island_71	HAR1B	NR_003245	W_SP_25.1.88295	W	chr20	61733909	AGGGCGCCCC
HAR1B_Island_75	HAR1B	NR_003245	W_SP_25.1.88295	W	chr20	61733932	CACGCGGGCC
HAR1B_Island_80	HAR1B	NR_003245	W_SP_25.1.88295	W	chr20	61733965	CTCGCGAGGA
HAR1B_Island_74	HAR1B	NR_003245	W_SP_25.1.88295	W	chr20	61733930	GACACGCGGG
HAR1B_Island_77	HAR1B	NR_003245	W_SP_25.1.88295	W	chr20	61733941	CGAGCGCCCA
HAR1B_Island_84	HAR1B	NR_003245	C_SP_25.1.52043	C	chr20	61734003	ACTCGGGCGC
HAR1B_Island_89	HAR1B	NR_003245	C_SP_25.1.52043	C	chr20	61734029	CGGCGCGAAG
HAR1B_Island_99	HAR1B	NR_003245	C_SP_25.1.52043	C	chr20	61734097	GGGCGCGAGC
HAR1B_Island_87	HAR1B	NR_003245	C_SP_25.1.52043	C	chr20	61734020	CCCCGGAGGC
HAR1B_Island_94	HAR1B	NR_003245	C_SP_25.1.52043	C	chr20	61734073	GGGCGGTGGC
HAR1B_Island_101	HAR1B	NR_003245	C_SP_25.1.52043	C	chr20	61734103	GAGCGCCGTG
HAR1B_Island_88	HAR1B	NR_003245	C_SP_25.1.52043	C	chr20	61734026	AGGCGGCGCG
HAR1B_Island_92	HAR1B	NR_003245	C_SP_25.1.52043	C	chr20	61734048	CCGCGTTTCT
HAR1B_Island_102	HAR1B	NR_003245	C_SP_25.1.52043	C	chr20	61734106	CGCCGTGGGC
HAR1B_Island_95	HAR1B	NR_003245	C_SP_25.1.52043	C	chr20	61734081	GCCCGCGCGG
HAR1B_Island_100	HAR1B	NR_003245	C_SP_25.1.52043	C	chr20	61734099	GCGCGAGCGC
HAR1B_Island_96	HAR1B	NR_003245	C_SP_25.1.52043	C	chr20	61734083	CCGCGCGGCA
HAR1B_Island_91	HAR1B	NR_003245	C_SP_25.1.52043	C	chr20	61734046	GTCCGCGTTT
HAR1B_Island_83	HAR1B	NR_003245	C_SP_25.1.52043	C	chr20	61733998	TTCCGACTCG
HAR1B_Island_90	HAR1B	NR_003245	C_SP_25.1.52043	C	chr20	61734031	GCGCGAAGGG
HAR1B_Island_98	HAR1B	NR_003245	C_SP_25.1.52043	C	chr20	61734090	GCACGGTGGG
HAR1B_Island_86	HAR1B	NR_003245	C_SP_25.1.52043	C	chr20	61734011	GCCCGTGAGC
HAR1B_Island_93	HAR1B	NR_003245	C_SP_25.1.52043	C	chr20	61734065	CCCCGGGTGG
HAR1B_Island_97	HAR1B	NR_003245	C_SP_25.1.52043	C	chr20	61734085	GCGCGGCACG
HAR1B_Island_85	HAR1B	NR_003245	C_SP_25.1.52043	C	chr20	61734007	GGGCGCCCGT
HAR1B_Island_119	HAR1B	NR_003245	W_SP_25.2.58415	W	chr20	61734265	CCGCCGCCCC
HAR1B_Island_113	HAR1B	NR_003245	W_SP_25.2.58415	W	chr20	61734212	GGGCCGGGAG
HAR1B_Island_112	HAR1B	NR_003245	W_SP_25.2.58415	W	chr20	61734189	CTCACGCTGC
HAR1B_Island_108	HAR1B	NR_003245	W_SP_25.2.58415	W	chr20	61734167	CACCCGGCCC
HAR1B_Island_106	HAR1B	NR_003245	W_SP_25.2.58415	W	chr20	61734149	TCCGCGCCGG
HAR1B_Island_109	HAR1B	NR_003245	W_SP_25.2.58415	W	chr20	61734173	GCCCCGCTGC
HAR1B_Island_116	HAR1B	NR_003245	W_SP_25.2.58415	W	chr20	61734231	GCTCCGGGGA
HAR1B_Island_110	HAR1B	NR_003245	W_SP_25.2.58415	W	chr20	61734178	GCTGCGCGCC
HAR1B_Island_111	HAR1B	NR_003245	W_SP_25.2.58415	W	chr20	61734180	TGCGCGCCCC
HAR1B_Island_105	HAR1B	NR_003245	W_SP_25.2.58415	W	chr20	61734147	TTTCCGCGCC
HAR1B_Island_114	HAR1B	NR_003245	W_SP_25.2.58415	W	chr20	61734221	GCTGCGGGCC
HAR1B_Island_107	HAR1B	NR_003245	W_SP_25.2.58415	W	chr20	61734152	GCGCCGGCCC
HAR1B_Island_118	HAR1B	NR_003245	W_SP_25.2.58415	W	chr20	61734262	CCACCGCCGC
HAR1B_Island_115	HAR1B	NR_003245	W_SP_25.2.58415	W	chr20	61734226	GGGCCGCTCC
HAR1B_Island_117	HAR1B	NR_003245	W_SP_25.2.58415	W	chr20	61734239	GAAGCGGGCC
HAR1B_Island_126	HAR1B	NR_003245	C_SP_25.2.47513	C	chr20	61734327	AGACGGAAGA
HAR1B_Island_117	HAR1B	NR_003245	C_SP_25.2.47513	C	chr20	61734240	AAGCGGGCCT
HAR1B_Island_118	HAR1B	NR_003245	C_SP_25.2.47513	C	chr20	61734263	CACCGCCGCC
HAR1B_Island_115	HAR1B	NR_003245	C_SP_25.2.47513	C	chr20	61734227	GGCCGCTCCG
HAR1B_Island_120	HAR1B	NR_003245	C_SP_25.2.47513	C	chr20	61734274	CTGCGGTGAG
HAR1B_Island_114	HAR1B	NR_003245	C_SP_25.2.47513	C	chr20	61734222	CTGCGGGCCG
HAR1B_Island_116	HAR1B	NR_003245	C_SP_25.2.47513	C	chr20	61734232	CTCCGGGGAA
HAR1B_Island_122	HAR1B	NR_003245	C_SP_25.2.47513	C	chr20	61734297	GGGCGCAGGG
HAR1B_Island_125	HAR1B	NR_003245	C_SP_25.2.47513	C	chr20	61734320	CTCCGGGAGA
HAR1B_Island_124	HAR1B	NR_003245	C_SP_25.2.47513	C	chr20	61734309	CCGCGGTTGG
HAR1B_Island_121	HAR1B	NR_003245	C_SP_25.2.47513	C	chr20	61734292	TGCCGGGGCG
HAR1B_Island_119	HAR1B	NR_003245	C_SP_25.2.47513	C	chr20	61734266	CGCCGCCCCT
HAR1B_Island_123	HAR1B	NR_003245	C_SP_25.2.47513	C	chr20	61734307	GCCCGCGGTT
HAR1B_Island_132	HAR1B	NR_003245	W_SP_25.2.37037	W	chr20	61734407	TGCCCGGGCC
HAR1B_Island_130	HAR1B	NR_003245	W_SP_25.2.37037	W	chr20	61734382	TTGGCGTAAT
HAR1B_Island_137	HAR1B	NR_003245	W_SP_25.2.37037	W	chr20	61734458	TCCACGCGGT
HAR1B_Island_138	HAR1B	NR_003245	W_SP_25.2.37037	W	chr20	61734460	CACGCGGTGC
HAR1B_Island_133	HAR1B	NR_003245	W_SP_25.2.37037	W	chr20	61734436	AACTCGCTGC
HAR1B_Island_131	HAR1B	NR_003245	W_SP_25.2.37037	W	chr20	61734399	AAGGCGGGTG
HAR1B_Island_128	HAR1B	NR_003245	W_SP_25.2.37037	W	chr20	61734354	CCCACGCAGT
HAR1B_Island_129	HAR1B	NR_003245	W_SP_25.2.37037	W	chr20	61734363	TGGACGCTGC
HAR1B_Island_136	HAR1B	NR_003245	W_SP_25.2.37037	W	chr20	61734451	ACGGCGCTCC
HAR1B_Island_135	HAR1B	NR_003245	W_SP_25.2.37037	W	chr20	61734448	GGAACGGCGC
HAR1B_Island_134	HAR1B	NR_003245	W_SP_25.2.37037	W	chr20	61734441	GCTGCGAGGA
HAR1B_Island_135	HAR1B	NR_003245	C_SP_25.2.64873	C	chr20	61734449	GAACGGCGCT
HAR1B_Island_142	HAR1B	NR_003245	C_SP_25.2.64873	C	chr20	61734521	AGGCGTCTTG
HAR1B_Island_136	HAR1B	NR_003245	C_SP_25.2.64873	C	chr20	61734452	CGGCGCTCCA
HAR1B_Island_134	HAR1B	NR_003245	C_SP_25.2.64873	C	chr20	61734442	CTGCGAGGAA
HAR1B_Island_139	HAR1B	NR_003245	C_SP_25.2.64873	C	chr20	61734468	GCACGGTGGC
HAR1B_Island_138	HAR1B	NR_003245	C_SP_25.2.64873	C	chr20	61734461	ACGCGGTGCA
HAR1B_Island_137	HAR1B	NR_003245	C_SP_25.2.64873	C	chr20	61734459	CCACGCGGTG
HAR1B_Island_141	HAR1B	NR_003245	C_SP_25.2.64873	C	chr20	61734509	AGCCGGCTGG
HAR1B_Island_133	HAR1B	NR_003245	C_SP_25.2.64873	C	chr20	61734437	ACTCGCTGCG
HAR1B_Island_140	HAR1B	NR_003245	C_SP_25.2.64873	C	chr20	61734488	TGCCGCTTCT
